# Supplementary material for: Transcriptomic profiling of Burkholderia phymatum STM815, Cupriavidus taiwanensis LMG19424 and Rhizobium mesoamericanum STM3625 in response to Mimosa pudica root exudates illuminates the molecular basis of their nodulation competitiveness and symbiotic evolutionary history
Source: BMC Genomics. 2018 Jan 30;19:105. doi: 10.1186/s12864-018-4487-2 (PMC5789663; doi:10.1186/s12864-018-4487-2)
Supplement: Additional file 1: Figure S1. — Venn diagram of gene orthologs across the 3 bacteria. Figure S2. Symbiotic plasmids syntenies and differentially regulated genes. Figure S3. Summary of RNAseq results per replicate and condition. Figure S4. Comparison of pVal and Fold Change values on the number of DEG. Figure S5. Genes targeted 5 for qPCR (A) & primers used (B). Figure S6. Comparison of gene expression between RNAseq counts and qPCR. Table S1. Excel tables of all DEG data shared or specific. Figure S8. Myo-inositol catabolism operons in BP, RM and CT. Figure S9. Biolog GN20 API galleries results for BP, CT and RM. Figure S10. Annotation of the putative rhizobitoxine biosynthesis operon in BP. Figure S11. Up-regulated (A) and down-regulated (B) T6SS in B. phymatum (BP). Figure S12. T4SS of B. phymatum STM815. Figure S13. Elution profiles of C. taiwanensis RNA samples. Figure S14. Scatter plots (A) & Volcano plot (B) of RNAseq data. (ZIP 15222 kb) [file 12864_2018_4487_MOESM1_ESM.zip]

Archive with 2 entries (2 files):
- Supp File S7_TableRNAseq.xlsx
- Supplementary material-revised.docx
