# Supplementary material for: Transcriptomic profiling of Burkholderia phymatum STM815, Cupriavidus taiwanensis LMG19424 and Rhizobium mesoamericanum STM3625 in response to Mimosa pudica root exudates illuminates the molecular basis of their nodulation competitiveness and symbiotic evolutionary history
Source: BMC Genomics. 2018 Jan 30;19:105. doi: 10.1186/s12864-018-4487-2 (PMC5789663; doi:10.1186/s12864-018-4487-2)
Supplement: Additional file 1: Figure S1. — Venn diagram of gene orthologs across the 3 bacteria. Figure S2. Symbiotic plasmids syntenies and differentially regulated genes. Figure S3. Summary of RNAseq results per replicate and condition. Figure S4. Comparison of pVal and Fold Change values on the number of DEG. Figure S5. Genes targeted 5 for qPCR (A) & primers used (B). Figure S6. Comparison of gene expression between RNAseq counts and qPCR. Table S1. Excel tables of all DEG data shared or specific. Figure S8. Myo-inositol catabolism operons in BP, RM and CT. Figure S9. Biolog GN20 API galleries results for BP, CT and RM. Figure S10. Annotation of the putative rhizobitoxine biosynthesis operon in BP. Figure S11. Up-regulated (A) and down-regulated (B) T6SS in B. phymatum (BP). Figure S12. T4SS of B. phymatum STM815. Figure S13. Elution profiles of C. taiwanensis RNA samples. Figure S14. Scatter plots (A) & Volcano plot (B) of RNAseq data. (ZIP 15222 kb) [file 12864_2018_4487_MOESM1_ESM.zip › Supp File S7_TableRNAseq.xlsx]

## Sheet: BP&CT&RM common genes
BP & CT & RM commonly regulated genes
Rhizobium mesoamericanum STM3625	Burkholderia phymatum STM815	Cupriavidus taiwanensis LMG19424	Gene	Product	RM	BP	CT	Biorprocess unifié
BN77v2_p2140043	BURPHP2_0638	pRALTA_0471	_	Fatty acid hydroxylase (modular protein)	1.74426	27	2.37	3 : Fatty acid and phospholipid metabolism
BN77v2_p280012	BURPHP2_0578	pRALTA_0362	nodC	N-acetylglucosaminyltransferase NodC	1.55687	22	5.08	16.15 : Symbiosis
BN77v2_p280009	BURPHP2_0577	pRALTA_0361	nodI	Nod factor export ATP-binding protein I	2.00437	22	5.12	16.15 : Symbiosis
BN77v2_p280013	BURPHP2_0581	pRALTA_0363	nodB	Chitooligosaccharide deacetylase NodB	1.85866	21	5.58	16.15 : Symbiosis
BN77v2_p280008	BURPHP2_0576	pRALTA_0360	nodJ	Nod factor ABC transporter NodJ (permease protein)	1.71244	17	4.05	16.15 : Symbiosis
BN77v2_p280014	BURPHP2_0573	pRALTA_0357	nodA	N-acyltransferase Nodulation protein A	1.98	14	5.18	16.15 : Symbiosis
BN77v2_p280011	BURPHP2_0572	pRALTA_0356	nodS	Methyltransferase Nodulation protein S	1.93451	13	4.73	16.15 : Symbiosis
BN77v2_p280010	BURPHP2_0571	pRALTA_0355	nodU	Nod Factor Carbamoyltransferase NodU	1.90697	13	3.61	16.15 : Symbiosis
BN77v1_1547	BURPHK1_3188	RALTA_B0282	flgG	flagellar component of cell-distal portion of basal-body rod	2.05622	1.73	2.39	15.2 : Chemotaxis and motility

## Sheet: BP & CT
BP & CT shared commonly regulated genes
Burkholderia phymatum STM815+G47A5:G61	Cupriavidus taiwanensis LMG19424	Gene	Product	foldChange BP	foldChange CT	Biorprocess unifié
BURPHK1_0327	RALTA_B0072	leuA	2-isopropylmalate synthase	1.78	1.65	1 : Amino acid biosynthesis
BURPHP2_0638	pRALTA_0471	_	Fatty acid hydroxylase (modular protein)	27	2.37	3 : Fatty acid and phospholipid metabolism
BURPHK2_1027	RALTA_A2986	hmp	FLAVOHEMOPROTEIN, Nitric oxide dioxygenase	1.83	2.8	5 : Central intermediary metabolism
BURPHK1_0823	RALTA_A0798	dadA	D-amino acid dehydrogenase	3.81	5.04	6 : Energy metabolism
BURPHK1_1476	RALTA_A1766	aceA	isocitrate lyase	1.64	11	6 : Energy metabolism
BURPHK2_1264	RALTA_A1930	_	hydroxymethylglutaryl-CoA lyase	7.86	2.12	6 : Energy metabolism
BURPHK2_1263	RALTA_A1931	_	putative caiB/baiF CoA-transferase family protein	8.95	1.98	6 : Energy metabolism
BURPHK1_0448	RALTA_A2011	glpD	sn-glycerol-3-phosphate dehydrogenase, aerobic, FAD/NAD(P)-binding	6	3.54	6 : Energy metabolism
BURPHK1_0447	RALTA_A2010	glpK	glycerol kinase	2.58	3.21	6 : Energy metabolism
BURPHK2_2499	RALTA_A2005	_	putative sugar ABC transporter, ATP-binding protein	1.77	5.03	7 : Transport and binding proteins
BURPHK2_2500	RALTA_A2004	_	putative ABC transporter permease protein	1.68	5.28	7 : Transport and binding proteins
BURPHK2_2503	RALTA_A2001	_	putative periplasmic binding ABC transporter protein, sugar binding precursor; signal peptide	1.83	4.76	7 : Transport and binding proteins
BURPHK1_0350	RALTA_A0330	yhbH	sigma(54) modulation protein	2.67	1.74	9 : Transcription
BURPHP1_1321	RALTA_B2213	_	Putative peptidase C56 family protein	1.99	5.06	11 : Protein fate
BURPHK1_0200	RALTA_A0108	_	putative transcriptional regulator protein, MerR family	1.67	2.85	12 : Regulatory functions
BURPHP2_0326	pRALTA_0468	_	transcriptional regulator fragment, GntR family	1.62	1.63	12 : Regulatory functions
BURPHK1_3098	RALTA_B1804	_	response regulator in two-component regulatory system, transcriptional regulator LuxR	1.86	1.94	13 : Signal transduction
BURPHK1_3188	RALTA_B0282	flgG	flagellar component of cell-distal portion of basal-body rod	1.73	2.39	15.2 : Chemotaxis and motility
BURPHP1_1192	RALTA_B2016	_	Peroxiredoxin-like protein	1.62	1.58	15.5 Detoxification
BURPHK2_0718	RALTA_A1176	_	putative THIOREDOXIN REDUCTASE OXIDOREDUCTASE, putative general stress protein	4.57	2.1	15.5 Detoxification
BURPHK1_0157	RALTA_A1551	_	Glutathione S-transferase domain	1.86	1.54	15.5 Detoxification
BURPHK1_0214	RALTA_A0090	pcaD2	B-KETOADIPATE ENOL-LACTONE HYDROLASE (putative)	1.93	1.57	16.11 : Scavenge
BURPHP2_0569	pRALTA_0354	nodQ-like	nodulation protein, Adenylyl-sulfate kinase (APS kinase) (ATP adenosine-5'-phosphosulfate 3'- phosphotransferase)	13	3.19	16.15 : Symbiosis
BURPHP2_0571	pRALTA_0355	nodU	Nod Factor Carbamoyltransferase NodU	13	3.61	16.15 : Symbiosis
BURPHP2_0572	pRALTA_0356	nodS	Methyltransferase Nodulation protein S	13	4.73	16.15 : Symbiosis
BURPHP2_0573	pRALTA_0357	nodA	N-acyltransferase Nodulation protein A	14	5.18	16.15 : Symbiosis
BURPHP2_0575	pRALTA_0359	nodH	Nod factor sulfotransferase Nodulation protein H	17	4.87	16.15 : Symbiosis
BURPHP2_0576	pRALTA_0360	nodJ	Nod factor ABC transporter NodJ (permease protein)	17	4.05	16.15 : Symbiosis
BURPHP2_0577	pRALTA_0361	nodI	Nod factor export ATP-binding protein I	22	5.12	16.15 : Symbiosis
BURPHP2_0578	pRALTA_0362	nodC	N-acetylglucosaminyltransferase NodC	22	5.08	16.15 : Symbiosis
BURPHP2_0581	pRALTA_0363	nodB	Chitooligosaccharide deacetylase NodB	21	5.58	16.15 : Symbiosis
BURPHK1_1891	RALTA_A0338	_	conserved hypothetical protein; putative peptidase, type 1 glutamine amidotransferase (GATase1)-like domain	2.55	4.12	18 : Unknown function
BURPHK2_0168	RALTA_A0024	_	putative inosine-5`-monophosphate dehydrogenase protein	2.38	1.51	18 : Unknown function
BURPHP1_0112	RALTA_A1024	_	conserved hypothetical protein, Peptidoglycan-binding LysM domain	1.92	1.6	18 : Unknown function
BURPHP1_0134	RALTA_B1627	_	conserved hypothetical protein	1.86	2.37	18 : Unknown function
BURPHK2_1622	RALTA_A0959	_	conserved hypothetical protein	1.6	1.8	18 : Unknown function
BURPHK1_0280	RALTA_A0257	_	conserved hypothetical protein, DUF526	1.58	1.51	18 : Unknown function
BURPHK1_3089	RALTA_A2982	_	putative (Acyl-CoA) N-acetyltransferase, GCN5-related	1.54	2.78	18 : Unknown function
BURPHK1_0340	RALTA_A0317	prs	Ribose-phosphate pyrophosphokinase (RPPK) (Phosphoribosyl pyrophosphate synthetase) (P-Rib-PP synthetase) (PRPP synthetase)	0.45	0.62	2 : Purines, pyrimidines, nucleosides, and nucleotides
BURPHK1_2161	RALTA_A1046	nuoM	NADH:ubiquinone oxidoreductase, membrane subunit M	0.53	0.65	6 : Energy metabolism
BURPHK1_2162	RALTA_A1045	nuoL	NADH:ubiquinone oxidoreductase, membrane subunit L	0.54	0.63	6 : Energy metabolism
BURPHK1_2164	RALTA_A1043	nuoJ	NADH-quinone oxidoreductase subunit J	0.5	0.61	6 : Energy metabolism
BURPHK1_2165	RALTA_A1042	nuoII	NADH-quinone oxidoreductase chain I (NADH dehydrogenase I, chain I) (NDH-1, chain I)	0.45	0.66	6 : Energy metabolism
BURPHK1_2166	RALTA_A1041	nuoH	NADH-quinone oxidoreductase chain H (NADH dehydrogenase I, chain H) (NDH-1, chain H)	0.42	0.64	6 : Energy metabolism
BURPHK1_2167	RALTA_A1040	nqo	NADH-quinone oxidoreductase chain 3	0.41	0.66	6 : Energy metabolism
BURPHK1_2169	RALTA_A1038	nuoE	NADH:ubiquinone oxidoreductase, chain E	0.48	0.66	6 : Energy metabolism
BURPHK1_2171	RALTA_A1036	nuoC	NADH-quinone oxidoreductase subunit C	0.43	0.64	6 : Energy metabolism
BURPHK1_1407	RALTA_B2201	_	putative allantoin permease; cytosine/purines, uracil, thiamine, allantoin permease family,	0.5	0.65	7 : Transport and binding proteins
BURPHK1_0649	RALTA_A2348	trmB	tRNA (m7G46) methyltransferase, SAM-dependent	0.67	0.6	8 : DNA metabolism
BURPHK1_0828	RALTA_A0806	rimM	16S rRNA-processing protein	0.45	0.63	9 : Transcription
BURPHK1_1475	RALTA_A2189	_	modular protein:DEAD/DEAH box helicase (N-terminal); ATP-DEPENDENT RNA HELICASE (C-terminal)(rhlE-like)	0.51	0.63	9 : Transcription
BURPHK1_1408	RALTA_A0992	_	putative TRANSCRIPTIONal REGULATOR, GntR family	0.39	0.34	12 : Regulatory functions
BURPHK1_1404	RALTA_A0989	_	fragment of conserved protein of unknown function (part 2)	0.59	0.5	18 : Unknown function
BURPHK1_0050	RALTA_A1615	_	conserved hypothetical protein, NrdG domain (Organic radical activating enzymes)	0.61	0.62	18 : Unknown function
BURPHK1_1428	RALTA_A1675	_	conserved hypothetical protein, DUF299	0.59	0.64	18 : Unknown function
BURPHP1_1122	RALTA_A1758	phbB	acetoacetyl-coA reductase	1.92	0.41	3 : Fatty acid and phospholipid metabolism
BURPHK1_1157	RALTA_A1643	exoN	UTP--glucose-1-phosphate uridylyltransferase	1.59	0.22	6 : Energy metabolism
BURPHK1_2316	RALTA_B1676	_	putative transport protein (MFS family)	1.58	0.64	7 : Transport and binding proteins
BURPHK1_2602	RALTA_A1756	_	putative bacterioferritin	2.26	0.56	7 : Transport and binding proteins
BURPHK2_2079	RALTA_B2310	cspD	Cold shock-like protein	1.57	0.57	8 : DNA metabolism
BURPHK2_1991	pRALTA_0410	_	transposase	1.81	0.45	17 : Mobile and extrachromosomal element functions
<

## Sheet: BP & RM
BP & RM shared comonly regulated genes
Rhizobium mesoamericanum STM3625	Burkholderia phymatum STM815	Gene	Product	foldChange RM	foldChange BP	Bioprocess functional groups
BN77v2_p2140043	BURPHP2_0638	_	Fatty acid hydroxylase (modular protein)	1.74426	27	3 : Fatty acid and phospholipid metabolism
BN77v1_3278	BURPHK2_0657	fabI	enoyl-[acyl-carrier-protein] reductase, NADH-dependent	2.11184	1.84	3 : Fatty acid and phospholipid metabolism
BN77v1_3277	BURPHK2_0656	ackA	Acetate kinase	2.08243	2.26	6 : Energy metabolism
BN77v1_1637	BURPHP1_0156	iolA	Methylmalonate-semialdehyde dehydrogenase [acylating]	3.87673	1.75	6 : Energy metabolism
BN77v1_2079	BURPHK1_1726	iolB	5-deoxy-glucuronate isomerase	3.02827	1.52	6 : Energy metabolism
BN77v1_2082	BURPHK1_1723	iolC	5-dehydro-2-deoxygluconokinase protein (Myo-inositol catabolism)	3.14509	1.65	6 : Energy metabolism
BN77v1_p11353	BURPHK1_0013	aldB	aldehyde dehydrogenase	1.58356	1.56	6 : Energy metabolism
BN77v1_1547	BURPHK1_3188	flgG	flagellar component of cell-distal portion of basal-body rod	2.05622	1.73	15.2 : Chemotaxis and motility
BN77v1_1545	BURPHK1_3183	flgC	flagellar component of cell-proximal portion of basal-body rod	2.04485	1.55	15.2 : Chemotaxis and motility
BN77v2_p280010	BURPHP2_0571	nodU	Nod Factor Carbamoyltransferase NodU	1.90697	13	16.15 : Symbiosis
BN77v2_p280011	BURPHP2_0572	nodS	Methyltransferase Nodulation protein S	1.93451	13	16.15 : Symbiosis
BN77v2_p280014	BURPHP2_0573	nodA	N-acyltransferase Nodulation protein A	1.98	14	16.15 : Symbiosis														0	5.14 : Nodulation ;	16 : Biological processes	Nod factor biosynthesis	Nod factor biosynthesis	16.15 : Symbiosis	16.15 : Symbiosis	16.15 : Symbiosis
BN77v2_p280008	BURPHP2_0576	nodJ	Nod factor ABC transporter NodJ (permease protein)	1.71244	17	16.15 : Symbiosis
BN77v2_p280009	BURPHP2_0577	nodI	Nod factor export ATP-binding protein I	2.00437	22	16.15 : Symbiosis
BN77v2_p280012	BURPHP2_0578	nodC	N-acetylglucosaminyltransferase NodC	1.55687	22	16.15 : Symbiosis
BN77v2_p280013	BURPHP2_0581	nodB	Chitooligosaccharide deacetylase NodB	1.85866	21	16.15 : Symbiosis
BN77v1_3276	BURPHK2_0655	pta	Phosphate acetyltransferase	2.20528	2.32	18 : Unknown function
BN77v1_3275	BURPHK2_0654	_	conserved protein of unknown function with alpha/beta hyodrolase domain (N-terminal)	2.32189	1.84	18 : Unknown function
BN77v1_0390	BURPHK2_2647	_	putative polyphosphate kinase protein	2.49565	1.58	18 : Unknown function
BN77v1_3964	BURPHP1_0401	_	putative spermidine/putrescine ABC transporter, permease protein	0.5063	0.57	7 : Transport and binding proteins
BN77v1_3963	BURPHP1_0402	_	Spermidine/putrescine ABC transporter	0.536208	0.23	7 : Transport and binding proteins
BN77v1_3961	BURPHP1_0404	potA	Spermidine/putrescine import ATP-binding protein potA	0.50488	0.19	7 : Transport and binding proteins
BN77v1_3962	BURPHP1_0403	_	putative spermidine/putrescine ABC transporter, substrate-binding protein	0.48758	0.18	7 : Transport and binding proteins
BN77v1_4015	BURPHK2_1133	_	Lytic transglycosylase catalytic (fragment)	0.446917	0.6	14 : Cell envelope
BN77v1_3965	BURPHK1_1406	hyuE	Hydantoin racemase	0.49593	0.51	16.11 : Scavenge
BN77v1_0030	BURPHK2_0381	_	putative transmembrane protein	0.492246	0.45	18 : Unknown function
BN77v1_3966	BURPHP1_0407	_	conserved protein of unknown function	0.501554	0.26	18 : Unknown function
BN77v1_0031	BURPHK2_0382	_	conserved protein of unknown function	0.588973	0.52	18 : Unknown function
				5.55556
				1.75439

## Sheet: CT & RM
CT & RM shared comonly regulated genes
Rhizobium mesoamericanum STM3625	Cupriavidus taiwanensis LMG19424	Gene	Product	foldChange RM	foldChange CT	Biorprocess unifié
RHI36v2_p2140043	pRALTA_0471	_	Fatty acid hydroxylase (modular protein)	1.74426	2.37	3 : Fatty acid and phospholipid metabolism
RHI36v2_p280013	pRALTA_0363	nodB	Chitooligosaccharide deacetylase NodB	1.85866	5.58	16.15 : Symbiosis
RHI36v2_p280009	pRALTA_0361	nodI	Nod factor export ATP-binding protein I	2.00437	5.12	16.15 : Symbiosis
RHI36v2_p280012	pRALTA_0362	nodC	N-acetylglucosaminyltransferase NodC	1.55687	5.08	16.15 : Symbiosis
RHI36v2_p280011	pRALTA_0356	nodS	Methyltransferase Nodulation protein S	1.93451	4.73	16.15 : Symbiosis
RHI36v2_p280014	pRALTA_0357	nodA	N-acyltransferase Nodulation protein A	1.98	5.18	16.15 : Symbiosis
RHI36v2_p280008	pRALTA_0360	nodJ	Nod factor ABC transporter NodJ (permease protein)	1.71244	4.05	16.15 : Symbiosis
RHI36v2_p280010	pRALTA_0355	nodU	Nod Factor Carbamoyltransferase NodU	1.90697	3.61	16.15 : Symbiosis
RHI36v1_1547	RALTA_B0282	flgG	flagellar component of cell-distal portion of basal-body rod	2.05622	2.39	15.2 : Chemotaxis and motility
RHI36v1_3169	RALTA_A2436	cobU	bifunctional cobinamide kinase and cobinamide phosphate guanylyltransferase	0.591781	1.57	4 : Biosynthesis of cofactors, prosthetic groups, and carriers
RHI36v1_0228	RALTA_A3176	_	conserved membrane protein of unknown function	0.560958	1.51	18 : Unknown function
RHI36v1_1542	RALTA_B1253	fliI	Flagellum-specific ATP synthase	1.52538	0.39	15.2 : Chemotaxis and motility

## Sheet: BP specific
Rhizobium mesoamericanum STM3625	Burkholderia phymatum STM815	Cupriavidus taiwanensis LMG19424	Gene	Product	foldChange RM	foldChange BP	foldChange CT	Biorprocess unifié
No Hit	BURPHK1_2400	RALTA_A2461	ilvD	dihydroxyacid dehydratase	N	2.16	N	1 : Amino acid biosynthesis
RHI36v1_0802	BURPHK2_1664	RALTA_A1276	_	NAD-glutamate dehydrogenase	N	2.06	N	1 : Amino acid biosynthesis
No Hit	BURPHK1_3299	RALTA_A3135	_	putative pterin-4-alpha-carbinolamine dehydratase (PHS) (4-alpha-hydroxy-tetrahydropterin dehydratase) (Pterin carbinolamine dehydratase) (PCD)	N	1.76	N	1 : Amino acid biosynthesis
RHI36v1_1592	BURPHK2_0526	No Hit	glnA	Glutamine synthetase protein	N	1.67	N	1 : Amino acid biosynthesis
No Hit	BURPHK1_1507	RALTA_A1194	cysE	O-ACETYLSERINE SYNTHASE (SERINE ACETYLTRANSFERASE)	N	1.65	N	1 : Amino acid biosynthesis
RHI36v1_3568	BURPHK2_1499	RALTA_A0212	_	Omega-amino acid--pyruvate aminotransferase	N	1.58	N	1 : Amino acid biosynthesis
RHI36v1_0205	BURPHK1_3005	RALTA_A2890	gltB	Glutamate synthase [NADPH] large chain (NADPH-GOGAT)	N	0.67	N	1 : Amino acid biosynthesis
RHI36v1_0869	BURPHK1_2970	RALTA_A2869	hisF	Imidazole glycerol phosphate synthase subunit hisF	N	0.67	N	1 : Amino acid biosynthesis
RHI36v1_p30124	BURPHK1_3090	No Hit	lrp	DNA-binding transcriptional dual regulator, leucine-binding	N	0.66	N	1 : Amino acid biosynthesis
RHI36v1_0848	BURPHK2_1399	RALTA_A2110	trpA	tryptophan synthase, alpha subunit	N	0.66	N	1 : Amino acid biosynthesis
RHI36v1_p11133	BURPHK1_2835	RALTA_A2645	aroQ	3-dehydroquinate dehydratase type 2	N	0.65	N	1 : Amino acid biosynthesis
RHI36v1_0724	BURPHK2_1392	RALTA_A2118	leuB	3-isopropylmalate dehydrogenase	N	0.65	N	1 : Amino acid biosynthesis
RHI36v1_1810	BURPHK1_1691	RALTA_A1229	aroC	chorismate synthase (5-enolpyruvylshikimate-3-phosphate phospholyase)	N	0.64	N	1 : Amino acid biosynthesis
RHI36v1_0474	BURPHK1_0800	RALTA_A0775	tyrA	Protein tyrC	N	0.64	N	1 : Amino acid biosynthesis
RHI36v1_0871	BURPHK1_2972	RALTA_A2871	hisH	imidazole glycerol phosphate synthase, glutamine amidotransferase subunit with HisF	N	0.63	N	1 : Amino acid biosynthesis
RHI36v1_3694	BURPHK1_0940	RALTA_A1983	carB	carbamoyl phosphate synthase, large subunit	N	0.59	N	1 : Amino acid biosynthesis
RHI36v1_0752	BURPHK1_2856	RALTA_A2702	proB	gamma-glutamate kinase	N	0.59	N	1 : Amino acid biosynthesis
No Hit	BURPHK2_0274	RALTA_A3129	_	putative Ornithine cyclodeaminase	N	0.56	N	1 : Amino acid biosynthesis
RHI36v1_1705	BURPHK1_2977	RALTA_A2876	hisG	ATP phosphoribosyltransferase	N	0.55	N	1 : Amino acid biosynthesis
RHI36v1_0204	BURPHK1_3004	RALTA_A2889	gltD	glutamate synthase, 4Fe-4S protein, small subunit	N	0.54	N	1 : Amino acid biosynthesis
RHI36v1_1495	BURPHK1_2976	RALTA_A2875	hisD	bifunctional histidinal dehydrogenase and histidinol dehydrogenase	N	0.54	N	1 : Amino acid biosynthesis
RHI36v1_0629	BURPHK2_1389	RALTA_A2120	leuC	3-isopropylmalate dehydratase large subunit 2 (Isopropylmalate isomerase 2) (Alpha-IPM isomerase 2) (IPMI 2)	N	0.54	N	1 : Amino acid biosynthesis
No Hit	BURPHK1_1750	RALTA_A1775	cbl	transcriptional regulator of cysteine biosynthesis and aliphatic sulfonates utilization; LysR family	N	0.53	N	1 : Amino acid biosynthesis
RHI36v1_4093	BURPHK1_2187	RALTA_A1020	ilvH	acetolactate synthase III, thiamin-dependent, small subunit	N	0.53	N	1 : Amino acid biosynthesis
RHI36v1_4092	BURPHK1_2188	RALTA_A1019	ilvI	Acetolactate synthase large subunit (AHAS) (Acetohydroxy- acid synthase large subunit) (ALS)	N	0.53	N	1 : Amino acid biosynthesis
RHI36v1_0406	BURPHK1_1498	RALTA_A1203	lysC	Aspartokinase	N	0.52	N	1 : Amino acid biosynthesis
RHI36v1_1881	BURPHK1_2412	RALTA_A2471	cysH	Phosphoadenosine phosphosulfate reductase	N	0.49	N	5 : Central intermediary metabolism
No Hit	BURPHK1_2975	RALTA_A2874	hisC1	HISTIDINOL-PHOSPHATE AMINOTRANSFERASE PROTEIN	N	0.46	N	1 : Amino acid biosynthesis
No Hit	BURPHK1_0281	RALTA_A0259	glnB	regulatory protein P-II for glutamine synthetase	N	0.39	N	1 : Amino acid biosynthesis
RHI36v1_2338	BURPHK2_2127	RALTA_B0295	ilvD	dihydroxyacid dehydratase (DAD)	N	0.34	N	1 : Amino acid biosynthesis
No Hit	BURPHK2_0942	RALTA_A2231	rpsU1	30S ribosomal subunit protein S21	N	2.3	N	10 : Protein synthesis
No Hit	BURPHP1_0978	RALTA_B1600	fusA3	protein chain elongation factor EF-G, GTP-binding (ribosomal translocase)	N	2.02	N	10 : Protein synthesis
No Hit	BURPHK2_0636	No Hit	_	YbaK/prolyl-tRNA synthetase associated region	N	1.82	N	10 : Protein synthesis
No Hit	BURPHK2_1041	RALTA_B1228	_	non ribosomal peptide synthase, antibiotic synthesis; contains 4 condensation domains, 3 AMP-acid ligases II domains, 3 PP-binding, Phosphopantetheine attachment site and a putative thioesterase domain	N	1.65	N	10 : Protein synthesis
No Hit	BURPHK2_1555	No Hit	selB	selenocysteinyl-tRNA-specific translation factor	N	1.65	N	10 : Protein synthesis
RHI36v1_2309	BURPHK1_3059	RALTA_A2951	rpsJ	30S ribosomal subunit protein S10	N	0.67	N	10 : Protein synthesis
RHI36v1_1126	BURPHK1_1677	RALTA_A1264	rplT	50S ribosomal subunit protein L20	N	0.66	N	10 : Protein synthesis
RHI36v1_0253	BURPHK1_3226	RALTA_A2100	rpsU	30S ribosomal subunit protein S21	N	0.66	N	10 : Protein synthesis
RHI36v1_0975	BURPHK1_0803	RALTA_A0779	rpsA	30S ribosomal subunit protein S1	N	0.65	N	10 : Protein synthesis
RHI36v1_2333	BURPHK1_3034	RALTA_A2920	rpsK	30S ribosomal subunit protein S11	N	0.65	N	10 : Protein synthesis
RHI36v1_3010	BURPHK1_1738	RALTA_A2261	alaS	alanyl-tRNA synthetase	N	0.64	N	10 : Protein synthesis
RHI36v1_2323	BURPHK1_3044	RALTA_A2930	rpsN	30S ribosomal subunit protein S14	N	0.64	N	10 : Protein synthesis
No Hit	BURPHK1_2365	RALTA_A2427	metG	methionyl-tRNA synthetase	N	0.63	N	10 : Protein synthesis
RHI36v1_0956	BURPHK1_1859	RALTA_A1850	infB	translation initiation factor IF-2	N	0.62	N	10 : Protein synthesis
RHI36v1_3636	BURPHK1_0338	RALTA_A0315	pth	Peptidyl-tRNA hydrolase	N	0.62	N	10 : Protein synthesis
RHI36v1_1205	BURPHK2_1306	RALTA_B2302	prfC	peptide chain release factor RF-3	N	0.61	N	10 : Protein synthesis
RHI36v1_2297	BURPHK1_3071	RALTA_A2963	rplK	50S ribosomal subunit protein L11	N	0.61	N	10 : Protein synthesis
RHI36v1_2891	BURPHK1_1680	RALTA_A1260	thrS	Threonyl-tRNA synthetase (Threonine--tRNA ligase) (ThrRS)	N	0.61	N	10 : Protein synthesis
RHI36v1_0758	BURPHK1_2859	RALTA_A2705	rplU	50S ribosomal subunit protein L21	N	0.6	N	10 : Protein synthesis
RHI36v1_2306	BURPHK1_3063	RALTA_A2955	rpsL	30S ribosomal subunit protein S12	N	0.6	N	10 : Protein synthesis
RHI36v1_0132	BURPHK1_1020	RALTA_A1943	_	putative 50S ribosomal protein L31	N	0.59	N	10 : Protein synthesis
RHI36v1_2408	BURPHK1_0626	RALTA_A2510	rpmG	50S ribosomal subunit protein L33	N	0.59	N	10 : Protein synthesis
RHI36v1_0445	BURPHK1_2249	RALTA_A2207	gltX	Glutamyl-tRNA synthetase protein	N	0.58	N	10 : Protein synthesis
RHI36v1_3639	BURPHK1_0339	RALTA_A0316	rplY	50S ribosomal protein L25	N	0.58	N	10 : Protein synthesis
RHI36v1_2326	BURPHK1_3041	RALTA_A2927	rplR	50S ribosomal subunit protein L18	N	0.57	N	10 : Protein synthesis
RHI36v1_2324	BURPHK1_3043	RALTA_A2929	rpsH	30S ribosomal subunit protein S8	N	0.57	N	10 : Protein synthesis
RHI36v1_2335	BURPHK1_3031	RALTA_A2917	rplQ	50S ribosomal subunit protein L17	N	0.56	N	10 : Protein synthesis
RHI36v1_0626	BURPHK1_0830	RALTA_A0808	rplS	50S ribosomal protein L19	N	0.56	N	10 : Protein synthesis
RHI36v1_2319	BURPHK1_3048	RALTA_A2934	rpsQ	30S ribosomal subunit protein S17	N	0.56	N	10 : Protein synthesis
RHI36v1_2708	BURPHK1_1443	RALTA_A1690	tsf	protein chain elongation factor EF-Ts	N	0.56	N	10 : Protein synthesis
No Hit	BURPHK1_3060	RALTA_A2966	tufB	protein chain elongation factor EF-Tu (duplicate of tufA)	N	0.56	N	10 : Protein synthesis
No Hit	BURPHK1_2955	RALTA_A2476	_	putative methyltransferase, putative Methylase of polypeptide chain release factors	N	0.55	N	10 : Protein synthesis
No Hit	BURPHK1_3061	RALTA_A2953	fusA	protein chain elongation factor EF-G, GTP-binding	N	0.55	N	10 : Protein synthesis
RHI36v1_2298	BURPHK1_3070	RALTA_A2962	rplA	50S ribosomal subunit protein L1	N	0.55	N	10 : Protein synthesis
RHI36v1_2329	BURPHK1_3038	RALTA_A2924	rplO	50S ribosomal subunit protein L15	N	0.55	N	10 : Protein synthesis
RHI36v1_2314	BURPHK1_3054	RALTA_A2940	rpsS	30S ribosomal subunit protein S19	N	0.55	N	10 : Protein synthesis
RHI36v1_2348	BURPHK1_2768	RALTA_A0439	rpsI	30S ribosomal protein S9	N	0.54	N	10 : Protein synthesis
No Hit	BURPHK2_2176	No Hit	_	Isoleucyl-tRNA synthetase (Isoleucine--tRNA ligase) (IleRS) (fragment)	N	0.53	N	10 : Protein synthesis
RHI36v1_2328	BURPHK1_3039	RALTA_A2925	rpmD	50S ribosomal subunit protein L30	N	0.53	N	10 : Protein synthesis
No Hit	BURPHK1_0913	RALTA_A2050	efp	ELONGATION FACTOR P	N	0.52	N	10 : Protein synthesis
No Hit	BURPHK1_3036	RALTA_A2922	infA	Translation initiation factor IF-1	N	0.52	N	10 : Protein synthesis
RHI36v1_2300	BURPHK1_3067	RALTA_A2960	rplL	50S ribosomal subunit protein L7/L12	N	0.52	N	10 : Protein synthesis
RHI36v1_1125	BURPHK1_1678	RALTA_A1263	rpmI	50S ribosomal subunit protein L35	N	0.52	N	10 : Protein synthesis
RHI36v1_1238	BURPHK1_0570	RALTA_A2540	rpsT	30S ribosomal subunit protein S20	N	0.51	N	10 : Protein synthesis
RHI36v1_2325	BURPHK1_3042	RALTA_A2928	rplF	50S ribosomal subunit protein L6	N	0.5	N	10 : Protein synthesis
RHI36v1_2320	BURPHK1_3047	RALTA_A2933	rplN	50S ribosomal subunit protein L14	N	0.5	N	10 : Protein synthesis
RHI36v1_2315	BURPHK1_3053	RALTA_A2939	rplV	50S ribosomal subunit protein L22	N	0.5	N	10 : Protein synthesis
RHI36v1_2154	BURPHK1_0981	RALTA_A1821	rpsR	30S ribosomal subunit protein S18	N	0.5	N	10 : Protein synthesis
RHI36v1_2152	BURPHK1_0982	RALTA_A1820	rplI	50S ribosomal protein L9	N	0.49	N	10 : Protein synthesis
RHI36v1_2318	BURPHK1_3049	RALTA_A2935	rpmC	50S ribosomal subunit protein L29	N	0.49	N	10 : Protein synthesis
RHI36v1_2322	BURPHK1_3045	RALTA_A2931	rplE	50S ribosomal subunit protein L5	N	0.48	N	10 : Protein synthesis
RHI36v1_2316	BURPHK1_3052	RALTA_A2938	rpsC	30S ribosomal subunit protein S3	N	0.48	N	10 : Protein synthesis
No Hit	BURPHK1_0980	RALTA_A1822	_	conserved hypothetical protein	N	0.47	N	10 : Protein synthesis
No Hit	BURPHK1_3057	RALTA_A2943	rplD	50S ribosomal subunit protein L4, regulates expression of S10 operon	N	0.47	N	10 : Protein synthesis
RHI36v1_2313	BURPHK1_3055	RALTA_A2941	rplB	50S ribosomal subunit protein L2	N	0.46	N	10 : Protein synthesis
RHI36v1_2349	BURPHK1_2769	RALTA_A0438	rplM	50S ribosomal subunit protein L13	N	0.46	N	10 : Protein synthesis
RHI36v1_2321	BURPHK1_3046	RALTA_A2932	rplX	50S ribosomal subunit protein L24	N	0.46	N	10 : Protein synthesis
RHI36v1_2707	BURPHK1_1444	RALTA_A1691	rpsB	30S ribosomal subunit protein S2	N	0.46	N	10 : Protein synthesis
RHI36v1_2307	BURPHK1_3062	RALTA_A2954	rpsG	30S ribosomal subunit protein S7	N	0.46	N	10 : Protein synthesis
RHI36v1_2310	BURPHK1_3058	RALTA_A2944	rplC	50S ribosomal subunit protein L3	N	0.45	N	10 : Protein synthesis
RHI36v1_2317	BURPHK1_3050	RALTA_A2936	rplP	50S ribosomal subunit protein L16	N	0.45	N	10 : Protein synthesis
RHI36v1_2299	BURPHK1_3069	RALTA_A2961	rplJ	50S ribosomal subunit protein L10	N	0.44	N	10 : Protein synthesis
RHI36v1_2327	BURPHK1_3040	RALTA_A2926	rpsE	30S ribosomal subunit protein S5	N	0.44	N	10 : Protein synthesis
RHI36v1_2312	BURPHK1_3056	RALTA_A2942	rplW	50S ribosomal subunit protein L23	N	0.43	N	10 : Protein synthesis
RHI36v1_0403	BURPHK1_2939	RALTA_A2797	prmC	N5-glutamine methyltransferase, modifies release factors RF-1 and RF-2	N	0.42	N	10 : Protein synthesis
RHI36v1_0404	BURPHK1_2938	RALTA_A2795	prfA	peptide chain release factor RF-1	N	0.34	N	10 : Protein synthesis
No Hit	BURPHP1_0145	No Hit	_	putative Peptidase M1, membrane alanine aminopeptidase (fragment)	N	3.95	N	11 : Protein fate
No Hit	BURPHP1_0144	No Hit	_	putative Peptidase M1, membrane alanine aminopeptidase precursor (fragment)	N	3.38	N	11 : Protein fate
RHI36v1_2598	BURPHK1_2767	RALTA_A0441	yadR	putative chaperone involved in Fe-S cluster assembly and activation; hesB-like	N	2.37	N	11 : Protein fate
No Hit	BURPHK2_2147	No Hit	_	serine-type carboxypeptidase family protein	N	2.26	N	11 : Protein fate
RHI36v1_0598	BURPHK1_1575	RALTA_A1136	stp	Low molecular weight phosphotyrosine protein phosphatase	N	1.83	N	11 : Protein fate
No Hit	BURPHK2_0692	No Hit	_	Peptidase S8 and S53 subtilisin kexin sedolisin	N	1.81	N	11 : Protein fate
No Hit	BURPHK1_0346	RALTA_A0324	_	putative peptidase, S16 family	N	1.73	N	11 : Protein fate
RHI36v1_2437	BURPHK1_1789	RALTA_A1316	aat	Leucyl/phenylalanyl-tRNA--protein transferase	N	1.69	N	11 : Protein fate
No Hit	BURPHK1_2613	No Hit	_	DSBA oxidoreductase	N	1.59	N	11 : Protein fate
No Hit	BURPHK2_2146	No Hit	_	kumamolisin	N	1.58	N	11 : Protein fate
RHI36v1_2216	BURPHK1_1790	RALTA_A1315	ate	putative arginyl-tRNA--protein transferase	N	1.57	N	11 : Protein fate
No Hit	BURPHK2_2633	RALTA_B1688	_	ATP-dependent protease	N	1.56	N	11 : Protein fate
RHI36v1_1116	BURPHK1_2696	RALTA_A2564	dnaK	Chaperone protein dnaK (Heat shock protein 70) (Heat shock 70 kDa protein) (HSP70)	N	0.66	N	11 : Protein fate
RHI36v1_1248	BURPHK1_2698	RALTA_A1117	grpE	Protein grpE	N	0.65	N	11 : Protein fate
RHI36v1_1117	BURPHK1_2695	RALTA_A2563	dnaJ	chaperone Hsp40, co-chaperone with DnaK	N	0.63	N	11 : Protein fate
No Hit	BURPHK2_0986	pRALTA_0651	_	putative Arsenate reductase (Arsenical pump modifier)(Low molecular weight phosphotyrosine protein phosphatase)	N	0.62	N	11 : Protein fate
No Hit	BURPHK1_2945	RALTA_B1985	_	putative HEAT SHOCK PROTEIN	N	0.6	N	11 : Protein fate
RHI36v1_0567	BURPHK2_0944	RALTA_A2233	gcp	O-sialoglycoprotein endopeptidase	N	0.59	N	11 : Protein fate
RHI36v1_2630	BURPHK1_1085	RALTA_A1389	tig	Trigger factor	N	0.59	N	11 : Protein fate
No Hit	BURPHK1_0021	No Hit	_	putative transmembrane anti-sigma factor	N	0.55	N	11 : Protein fate
No Hit	BURPHP2_0668	No Hit	_	Peptidase M24	N	0.53	N	11 : Protein fate
No Hit	BURPHP1_0492	RALTA_B1019	clpB2	Chaperone clpB	N	0.42	N	11 : Protein fate
No Hit	BURPHK1_0778	No Hit	_	Transcriptional regulator, ArsR family	N	6.41	N	12 : Regulatory functions
No Hit	BURPHK2_0521	No Hit	_	Transcriptional regulator, MarR family	N	3.63	N	12 : Regulatory functions
No Hit	BURPHP2_0564	pRALTA_0583	_	Periplasmic binding protein/LacI transcriptional regulator	N	3.61	N	12 : Regulatory functions
No Hit	BURPHK1_1942	No Hit	_	putative transcriptional regulator, GntR family	N	2.58	N	12 : Regulatory functions
No Hit	BURPHK2_0710	No Hit	_	putative Transcriptional regulator, AraC family	N	2.55	N	12 : Regulatory functions
RHI36v1_2550	BURPHK2_0637	No Hit	wrbA	putative conserved flavoprotein	N	2.53	N	12 : Regulatory functions
No Hit	BURPHP1_1207	RALTA_B0855	_	putative transcription regulator, LysR family	N	2.52	N	12 : Regulatory functions
RHI36v1_p11296	BURPHK2_2002	No Hit	_	putative LysR family transcription regulator	N	2.39	N	12 : Regulatory functions
RHI36v1_p11124	BURPHP1_1825	RALTA_B0761	_	Transcriptional regulator, AraC family	N	2.33	N	12 : Regulatory functions
RHI36v1_p11099	BURPHK2_0523	No Hit	_	putative transcriptional regulator protein	N	2.31	N	12 : Regulatory functions
No Hit	BURPHK2_0745	RALTA_B0149	_	Fis family GAF modulated sigma54 specific transcriptional regulator	N	2.06	N	12 : Regulatory functions
No Hit	BURPHP1_1340	No Hit	_	Transcriptional regulator, AbrB family	N	2.05	N	12 : Regulatory functions
No Hit	BURPHP2_0369	No Hit	_	putative transcriptional regulator (XRE family)	N	2	N	12 : Regulatory functions
No Hit	BURPHK2_1743	RALTA_B1499	_	putative transcriptional regulator; LysR	N	1.98	N	12 : Regulatory functions
No Hit	BURPHP1_0871	No Hit	_	AraC family transcriptional regulator	N	1.91	N	12 : Regulatory functions
RHI36v2_p280016	BURPHP2_0582	pRALTA_0364	nodD1	NodD1 transcriptional regulator; lysR family	N	1.86	N	12 : Regulatory functions
RHI36v1_p11558	BURPHK1_2100	RALTA_B1621	_	Transcriptional regulator, LysR family	N	1.77	N	12 : Regulatory functions
RHI36v1_p11373	BURPHP1_0069	No Hit	_	putative transcriptional regulator protein, GntR family	N	1.76	N	12 : Regulatory functions
No Hit	BURPHK1_1574	RALTA_A1138	_	putative transcriptional regulator	N	1.75	N	12 : Regulatory functions
No Hit	BURPHK2_1107	No Hit	_	Activator of Hsp90 ATPase 1 family protein	N	1.73	N	12 : Regulatory functions
RHI36v1_p10605	BURPHK2_1013	No Hit	pobR	Transcriptional regulator protein	N	1.73	N	12 : Regulatory functions
No Hit	BURPHK1_3296	RALTA_A3120	_	putative transcriptional regulator, LysR family	N	1.72	N	12 : Regulatory functions
RHI36v1_0157	BURPHK2_1213	RALTA_A1412	_	Transcriptional regulator, AraC family	N	1.72	N	12 : Regulatory functions
No Hit	BURPHP1_1182	RALTA_B2210	_	Putative transcription regulator, LysR family	N	1.66	N	12 : Regulatory functions
No Hit	BURPHK2_0128	No Hit	_	MarR family transcriptional regulator	N	1.63	N	12 : Regulatory functions
No Hit	BURPHK2_1634	RALTA_B0275	flgM	Putative negative regulator of flagellin synthesis, anti-sigma-28 factor	N	1.57	N	12 : Regulatory functions
No Hit	BURPHK2_1202	No Hit	_	Transcriptional regulator, LuxR family	N	1.56	N	12 : Regulatory functions
No Hit	BURPHK2_1449	RALTA_A1489	_	putative transcriptional regulator, GntR family	N	1.52	N	12 : Regulatory functions
No Hit	BURPHK2_1467	No Hit	lasR	Transcriptional activator protein lasR	N	1.52	N	12 : Regulatory functions
No Hit	BURPHK1_1989	pRALTA_0557	_	putative transcriptional regulator, AsnC/Lrp family	N	1.51	N	12 : Regulatory functions
No Hit	BURPHK1_2189	RALTA_A1018	_	RNA POLYMERASE SIGMA FACTOR	N	0.65	N	12 : Regulatory functions
RHI36v1_3718	BURPHK2_1480	No Hit	_	Transcriptional regulator, AraC family	N	0.64	N	12 : Regulatory functions
No Hit	BURPHP1_0507	No Hit	_	putative transcriptional regulator, AraC family	N	0.64	N	12 : Regulatory functions
RHI36v1_3945	BURPHK1_3307	RALTA_B1547	_	conserved protein of unknown function	N	0.63	N	12 : Regulatory functions
No Hit	BURPHP1_1842	RALTA_B0675	_	putative transcriptional regulator, Sigma-54 dependent family	N	0.62	N	12 : Regulatory functions
RHI36v1_p11566	BURPHK1_1686	RALTA_A1251	_	Transcriptional regulator, LuxR family	N	0.62	N	12 : Regulatory functions
No Hit	BURPHK1_1478	RALTA_A1763	_	putative TRANSCRIPTION REGULATOR; LysR family	N	0.6	N	12 : Regulatory functions
No Hit	BURPHP1_1461	RALTA_B1437	_	LysR family transcriptional regulator	N	0.59	N	12 : Regulatory functions
No Hit	BURPHK1_2757	RALTA_A0458	_	putative transcriptional regulator, FIS family	N	0.59	N	12 : Regulatory functions
No Hit	BURPHK2_1943	No Hit	_	TfoX, N-terminal	N	0.59	N	12 : Regulatory functions
RHI36v1_0581	BURPHK1_1852	RALTA_A1838	typA	GTP-binding protein typA/bipA (Tyrosine phosphorylated protein A)	N	0.56	N	12 : Regulatory functions
No Hit	BURPHK1_1534	RALTA_A1910	_	putative transcriptional regulator yfgA; cro/C1-type DNA-binding domain,	N	0.55	N	12 : Regulatory functions
No Hit	BURPHK1_1397	RALTA_A1002	_	putative TRANSCRIPTIONal REGULATOR, LysR family	N	0.53	N	12 : Regulatory functions
RHI36v1_0919	BURPHK2_1192	No Hit	_	putative transcriptional regulator	N	0.52	N	12 : Regulatory functions
RHI36v1_2744	BURPHK1_1597	RALTA_A1877	ntrC	Nitrogen assimilation regulatory protein	N	0.51	N	12 : Regulatory functions
No Hit	BURPHK2_1252	RALTA_B0569	_	putative transcriptional regulator, IclR family	N	0.47	N	12 : Regulatory functions
No Hit	BURPHK2_2161	RALTA_B1650	_	GntR family transcriptional regulator	N	0.46	N	12 : Regulatory functions
No Hit	BURPHK2_2254	RALTA_B0312	_	Putative transcription regulator, AraC family	N	0.43	N	12 : Regulatory functions
RHI36v1_3216	BURPHP1_0843	No Hit	_	Transcriptional regulator, GntR family	N	0.35	N	12 : Regulatory functions
RHI36v1_0170	BURPHK2_0390	RALTA_A0305	_	Response regulator receiver and ANTAR domain protein	N	0.34	N	12 : Regulatory functions
RHI36v1_4288	BURPHK2_0232	No Hit	_	Transcriptional regulator, AraC family	N	0.33	N	12 : Regulatory functions
No Hit	BURPHK2_1963	No Hit	_	Transcriptional regulator, AraC family	N	0.31	N	12 : Regulatory functions
No Hit	BURPHP1_0406	RALTA_B2204	_	putative transcription regulator, GntR family	N	0.23	N	12 : Regulatory functions
No Hit	BURPHK2_1466	No Hit	_	conserved protein of unknown function	N	1.81	N	12 : Regulatory functions
RHI36v1_2225	BURPHK1_2643	RALTA_A2323	nrdR	transcriptional repressor of nrd genes	N	0.64	N	12 : Regulatory functions
RHI36v1_2405	BURPHK2_0992	No Hit	_	putative response regulator in two-component regulatory system (CheY-like protein)	N	2.93	N	13 : Signal transduction
No Hit	BURPHK2_1353	RALTA_B0131	_	putative Response regulator receiver, LuxR family	N	2.86	N	13 : Signal transduction
No Hit	BURPHP1_1125	pRALTA_0290	_	LuxR family DNA-binding response regulator	N	2.17	N	13 : Signal transduction
RHI36v1_p11548	BURPHK1_0824	RALTA_A0799	lrp	DNA-binding transcriptional dual regulator, leucine-binding	N	2.06	N	13 : Signal transduction
No Hit	BURPHP1_0078	No Hit	_	putative signal transduction protein with CBS domains	N	1.71	N	13 : Signal transduction
RHI36v1_1945	BURPHK1_2315	RALTA_A0448	_	Phosphatidylethanolamine-binding protein	N	1.64	N	13 : Signal transduction
No Hit	BURPHP1_1113	No Hit	_	twin-arginine translocation pathway signal	N	1.64	N	13 : Signal transduction
No Hit	BURPHP1_0167	RALTA_B0387	_	putative two-component response regulator receiver	N	1.62	N	13 : Signal transduction
RHI36v1_p10368	BURPHK1_1950	RALTA_A0655	hutC	Histidine utilization repressor	N	0.65	N	13 : Signal transduction
No Hit	BURPHP1_0719	RALTA_B2097	narX	NarX, PUTATIVE TRANSMEMBRANE NITRATE/NITRITE SENSOR KINASE TRANSCRIPTION REGULATOR PROTEIN	N	0.57	N	13 : Signal transduction
No Hit	BURPHK2_0058	RALTA_A0040	_	putative RESPONSE REGULATOR	N	0.53	N	13 : Signal transduction
No Hit	BURPHK1_1708	RALTA_B0243	_	MCP: Methyl-accepting chemotaxis protein, chemotaxis sensory transducer,	N	0.42	N	13 : Signal transduction
RHI36v1_0320	BURPHK2_2663	RALTA_B1518	_	Integral membrane protein TerC	N	4.21	N	14 : Cell envelope
No Hit	BURPHK1_2666	RALTA_B0040	fcl	GDP-L-fucose synthetase; GDP-4-keto-6-deoxy-D-mannose-3,5-epimerase-4-reductase	N	2.04	N	14 : Cell envelope
No Hit	BURPHK2_2367	RALTA_A0591	_	putative Glycosyl transferase, group 1	N	1.95	N	14 : Cell envelope
No Hit	BURPHP2_0477	No Hit	_	D-alanine--D-alanine ligase	N	1.86	N	14 : Cell envelope
No Hit	BURPHP2_0117	No Hit	_	Adhesin HecA 20-residue repeat X2	N	1.76	N	14 : Cell envelope
No Hit	BURPHP1_1272	No Hit	_	Glycosyl transferase group 1	N	1.75	N	14 : Cell envelope
No Hit	BURPHK1_0706	No Hit	_	Outer membrane protein oprM precursor (fragment)	N	1.71	N	14 : Cell envelope
No Hit	BURPHK1_3150	No Hit	_	LrgA	N	1.7	N	14 : Cell envelope
No Hit	BURPHK1_0747	RALTA_B1469	_	putative Glycosyl transferase	N	0.66	N	14 : Cell envelope
RHI36v1_2781	BURPHK1_0235	RALTA_A0244	_	Serine-type D-Ala-D-Ala carboxypeptidase	N	0.66	N	14 : Cell envelope
RHI36v1_p10398	BURPHK1_2475	RALTA_A2374	lpsB	dTDP-glucose 4	N	0.66	N	14 : Cell envelope
No Hit	BURPHK2_1134	RALTA_B1950	_	Glycosyl transferase, family 2	N	0.65	N	14 : Cell envelope
No Hit	BURPHK1_2476	No Hit	_	glycosyl transferase family protein	N	0.65	N	14 : Cell envelope
No Hit	BURPHK1_2482	No Hit	_	glycosyl transferase family protein	N	0.65	N	14 : Cell envelope
No Hit	BURPHK1_0996	RALTA_B1449	yfbE	uridine 5'-(beta-1-threo-pentapyranosyl-4-ulose diphosphate) aminotransferase, PLP-dependent	N	0.65	N	14 : Cell envelope
No Hit	BURPHK1_0086	RALTA_B0739	htrB	Lipid A biosynthesis lauroyl acyltransferase	N	0.64	N	14 : Cell envelope
RHI36v1_1727	BURPHK1_0577	RALTA_A0562	lpxK	Tetraacyldisaccharide 4'-kinase	N	0.64	N	14 : Cell envelope
No Hit	BURPHK1_2474	RALTA_A2386	_	putative Glycosyl transferase, family 4; putative Phospho-N-acetylmuramoyl-pentapeptide-transferase	N	0.63	N	14 : Cell envelope
No Hit	BURPHK1_0500	RALTA_A0531	dacB	Serine-type D-Ala-D-Ala carboxypeptidase	N	0.63	N	14 : Cell envelope
No Hit	BURPHK1_2828	RALTA_A2635	mtgA	Monofunctional biosynthetic peptidoglycan transglycosylase (Monofunctional TGase)	N	0.63	N	14 : Cell envelope
No Hit	BURPHK1_0431	RALTA_A0476	gmhB2	D-glycero-D-manno-heptose 1,7-bisphosphate phosphatase	N	0.62	N	14 : Cell envelope
RHI36v1_1725	BURPHK1_2442	RALTA_A2362	kdtA	3-deoxy-D-manno-octulosonic acid transferase protein	N	0.62	N	14 : Cell envelope
No Hit	BURPHK1_0058	RALTA_A0054	mreC	cell wall structural complex MreBCD, actin-like component MreC	N	0.62	N	14 : Cell envelope
No Hit	BURPHK1_0992	RALTA_B1453	_	putative polysaccharide deacetylase	N	0.61	N	14 : Cell envelope
No Hit	BURPHK1_2481	RALTA_A0707	_	putative membrane component, GtrA-like protein	N	0.61	N	14 : Cell envelope
No Hit	BURPHK1_0059	RALTA_A0053	mreB	cell wall structural complex MreBCD, actin-like component MreB	N	0.61	N	14 : Cell envelope
No Hit	BURPHP1_1541	No Hit	_	putative lipoprotein transmembrane	N	0.6	N	14 : Cell envelope
RHI36v1_2720	BURPHK1_1431	RALTA_A1678	lpxB	tetraacyldisaccharide-1-P synthase	N	0.6	N	14 : Cell envelope
RHI36v1_1182	BURPHK1_0648	RALTA_A2349	uppP	Undecaprenyl-diphosphatase	N	0.6	N	14 : Cell envelope
No Hit	BURPHK1_2501	No Hit	_	rhamnosyltransferase	N	0.59	N	14 : Cell envelope
No Hit	BURPHK2_0892	RALTA_B1852	_	Peptidoglycan glycosyltransferase	N	0.58	N	14 : Cell envelope
No Hit	BURPHK1_0456	No Hit	_	Hemolysin-III	N	0.57	N	14 : Cell envelope
RHI36v1_1493	BURPHK1_2978	RALTA_A2877	murA	UDP-N-acetylglucosamine 1-carboxyvinyltransferase	N	0.56	N	14 : Cell envelope
RHI36v1_p10851	BURPHK1_2499	RALTA_B1926	_	RfbE, O-antigen export system ATP-binding protein RfbE	N	0.51	N	14 : Cell envelope
No Hit	BURPHK2_1600	No Hit	_	Glycosyl transferase group 1	N	0.46	N	14 : Cell envelope
No Hit	BURPHK1_0480	RALTA_A0506	_	putative lipopolysaccharide biosynthesis protein	N	0.39	N	14 : Cell envelope
No Hit	BURPHP1_0405	No Hit	_	Polysaccharide deacetylase	N	0.25	N	14 : Cell envelope
RHI36v1_0615	BURPHK1_1102	RALTA_A1457	ispZ	putative intracellular septation protein	N	0.63	N	15 : Cellular processes
RHI36v1_0111	BURPHK2_1018	No Hit	acvB	putative acid tolerance protein	N	0.6	N	15.10 : Adaptation to atipical conditions
No Hit	BURPHK1_2207	No Hit	_	copper tolerance protein	N	4.04	N	15.10 : Adaptations to atypical conditions
RHI36v1_0516	BURPHK1_1639	RALTA_A3073	osmB	lipoprotein	N	3.15	N	15.10 : Adaptations to atypical conditions
RHI36v1_p10161	BURPHK2_2196	RALTA_B1146	_	putative arylamine N-acetyltransferase protein	N	2.55	N	15.10 : Adaptations to atypical conditions
RHI36v1_1912	BURPHP1_0159	RALTA_B0167	_	conserved protein of unknown function	N	2.41	N	15.10 : Adaptations to atypical conditions
No Hit	BURPHK1_2204	No Hit	copC	copper resistance protein CopC	N	2.15	N	15.10 : Adaptations to atypical conditions
No Hit	BURPHP1_1132	No Hit	_	UspA domain protein	N	2.11	N	15.10 : Adaptations to atypical conditions
RHI36v1_0366	BURPHK2_2343	No Hit	osmC	osmotically inducible, stress-inducible membrane protein	N	2.11	N	15.10 : Adaptations to atypical conditions
No Hit	BURPHP1_0959	RALTA_B0851	ohrAB	Organic hydroperoxide resistance protein ohrAB (General stress protein 17o) (Gsp17o); osmC family	N	2.04	N	15.10 : Adaptations to atypical conditions
RHI36v1_3222	BURPHK1_0462	RALTA_A2840	_	putative mandelate racemase/muconate lactonising family protein	N	1.78	N	15.10 : Adaptations to atypical conditions
No Hit	BURPHP1_1014	No Hit	_	Copper-transporting ATPase fragment	N	1.71	N	15.10 : Adaptations to atypical conditions
No Hit	BURPHK1_1073	RALTA_A1373	_	putative Alkylhydroperoxidase ahpD, ANTIOXIDANT oxidoreductase	N	1.65	N	15.10 : Adaptations to atypical conditions
No Hit	BURPHK2_1689	RALTA_B2182	_	putative small heat shock protein (HSP20) family protein	N	1.64	N	15.10 : Adaptations to atypical conditions
RHI36v1_p11161	BURPHK1_0551	No Hit	cfa	Cyclopropane-fatty-acyl-phospholipid synthase protein	N	1.61	N	15.10 : Adaptations to atypical conditions
RHI36v1_p10211	BURPHK1_1194	No Hit	_	Heat shock protein Hsp20	N	1.55	N	15.10 : Adaptations to atypical conditions
RHI36v1_2882	BURPHK2_0244	RALTA_A3079	_	conserved protein of unknown function	N	1.54	N	15.10 : Adaptations to atypical conditions
No Hit	BURPHK1_1758	No Hit	_	universal stress protein	N	0.66	N	15.10 : Adaptations to atypical conditions
No Hit	BURPHK2_2244	RALTA_B1524	chrB	chromate resistance protein B	N	0.66	N	15.10 : Adaptations to atypical conditions
RHI36v1_1213	BURPHK2_0389	RALTA_B0047	_	Major facilitator superfamily MFS_1	N	0.58	N	15.10 : Adaptations to atypical conditions
No Hit	BURPHK1_0460	No Hit	_	copper resistance D	N	0.56	N	15.10 : Adaptations to atypical conditions
No Hit	BURPHK2_2245	RALTA_B1525	chrA	Chromate resistance protein A	N	0.51	N	15.10 : Adaptations to atypical conditions
RHI36v1_1361	BURPHK1_0154	No Hit	cutC	Copper homeostasis protein cutC	N	0.51	N	15.10 : Adaptations to atypical conditions
RHI36v1_1983	BURPHP1_0408	No Hit	_	Universal stress protein F, putative (fragment)	N	0.36	N	15.10 : Adaptations to atypical conditions
RHI36v2_p270023	BURPHP2_0697	No Hit	acdS	1-aminocyclopropane-1-carboxylate deaminase (ACC deaminase) (ACCD)	N	2.24	N	15.11 : Biosynthesis of natural products
No Hit	BURPHP2_0632	No Hit	iaaM	Tryptophan 2-monooxygenase	N	1.8	N	15.11 : Biosynthesis of natural products
No Hit	BURPHK1_3167	RALTA_B2148	fliJ	FliJ: flagellar biosynthesis protein , belongs to the fliJ family,	N	1.85	N	15.2 : Chemotaxis and motility
No Hit	BURPHK1_3186	RALTA_B0280	flgE	flagellar hook protein	N	1.76	N	15.2 : Chemotaxis and motility
No Hit	BURPHK1_3187	RALTA_B0281	flgF	Flagellar basal-body rod protein flgF	N	1.73	N	15.2 : Chemotaxis and motility
No Hit	BURPHK1_3228	RALTA_B2128	fliC	Flagellin	N	1.7	N	15.2 : Chemotaxis and motility
No Hit	BURPHK1_3169	RALTA_B2149	fliK	FliK: Flagellar Biosynthesis protein; hook-length control protein	N	1.69	N	15.2 : Chemotaxis and motility
No Hit	BURPHK1_3185	RALTA_B0279	flgD	FlgD: Basal-body rod modification protein	N	1.57	N	15.2 : Chemotaxis and motility
No Hit	BURPHK1_3180	No Hit	_	putative negative regulator of flagellin synthesis FlgM	N	1.54	N	15.2 : Chemotaxis and motility
No Hit	BURPHK1_3197	RALTA_B0287	_	Flagellin, N-terminal, bacterial flagellin family,	N	1.53	N	15.2 : Chemotaxis and motility
RHI36v1_1571	BURPHK1_3176	RALTA_B0360	fliQ	flagellar biosynthesis protein	N	1.52	N	15.2 : Chemotaxis and motility
No Hit	BURPHK2_1286	RALTA_B0242	_	methyl-accepting chemotaxis protein	N	0.5	N	15.2 : Chemotaxis and motility
No Hit	BURPHK1_2527	No Hit	_	Methyl-accepting chemotaxis sensory transducer	N	0.28	N	15.2 : Chemotaxis and motility
No Hit	BURPHK2_2525	RALTA_B1764	_	chemotaxis signal transducer, CheW-like protein	N	1.67	N	15.2 : Chemotaxis and motility
No Hit	BURPHP2_0566	No Hit	_	putative multidrug efflux transporter (AcrB/AcrD/AcrF family), Stress response (efflux systems, shock proteins)	N	7.36	N	15.5 : Detoxification
No Hit	BURPHP2_0567	No Hit	_	putative efflux transporter, RND family, MFP subunit	N	7.21	N	15.5 : Detoxification
No Hit	BURPHK1_2605	No Hit	_	RND family efflux transporter MFP subunit	N	5.18	N	15.5 : Detoxification
No Hit	BURPHP2_0568	No Hit		putative RND efflux system, outer membrane lipoprotein (NodT homolog), Stress response (efflux systems, shock proteins)	N	4.86	N	15.5 : Detoxification
No Hit	BURPHK1_2604	No Hit		RND efflux system, outer membrane lipoprotein, NodT family	N	3.8	N	15.5 : Detoxification
No Hit	BURPHK1_0780	pRALTA_0645	czcD	Cobalt-zinc-cadmium resistance protein, cation efflux system	N	3.46	N	15.5 : Detoxification
No Hit	BURPHK1_2205	No Hit	_	RND family efflux transporter MFP subunit	N	1.89	N	15.5 : Detoxification
RHI36v1_2816	BURPHK1_2973	RALTA_A2872	_	putative multiple antibiotic resistance transporter protein	N	0.67	N	15.5 : Detoxification
RHI36v1_1425	BURPHK1_0963	No Hit	matE	fragment of putative cation efflux pump, DNA-damage-inducible protein; (part 2)	N	0.57	N	15.5 : Detoxification
No Hit	BURPHK2_1927	RALTA_B0512	_	putative predicted exporter of the RND superfamily; putative membrane protein;	N	0.45	N	15.5 : Detoxification
No Hit	BURPHK1_1074	RALTA_A1374	ahpC	Peroxiredoxin, Antioxidant oxidoreductase	N	2.09	N	15.5 : Detoxification ;
No Hit	BURPHP2_0649	No Hit	puuD	gamma-Glu-GABA hydrolase, RHIZOBITOXINE biosynthesis genes	N	3.39	N	15.8 : Toxin production and resistance
No Hit	BURPHP2_0648	No Hit	_	Fatty acid desaturase	N	3.26	N	15.8 : Toxin production and resistance
No Hit	BURPHP2_0647	No Hit	_	O-acetylhomoserine/O-acetylserine sulfhydrylase, RHIZOBITOXINE biosynthesis genes	N	3.16	N	15.8 : Toxin production and resistance
RHI36v1_0693	BURPHP2_0651	No Hit	metA	homoserine transsuccinylase	N	3.11	N	15.8 : Toxin production and resistance
CDS	BURPHP2_0646	-	Aminotransferase class V	RHIZOBITOXINE biosynthesis genes	N	2.8	N	15.8 : Toxin production and resistance
RHI36v1_3987	BURPHP2_0653	No Hit	_	Glutamine synthetase catalytic region	N	2.79	N	15.8 : Toxin production and resistance
RHI36v1_3431	BURPHP1_1102	No Hit	_	putative antibiotic biosynthesis monooxygenase protein	N	1.67	N	15.8 : Toxin production and resistance
No Hit	BURPHK2_0747	No Hit	_	Antibiotic biosynthesis monooxygenase precursor	N	1.54	N	15.8 : Toxin production and resistance
RHI36v1_2451	BURPHP1_0193	RALTA_B1714	cpo	Non-heme chloroperoxidase	N	0.63	N	15.8 : Toxin production and resistance
RHI36v1_0604	BURPHK2_0301	RALTA_A3039	pat	Phosphinothricin N-acetyltransferase	N	0.59	N	15.8 : Toxin production and resistance
No Hit	BURPHP1_0631	RALTA_A0610	sciK	Hcp-related (Hemolysin-coregulated protein) protein; replication/virulence associated protein; DUF796	N	1.93	N	15.9 : Pathogenesis
No Hit	BURPHP1_0632	RALTA_A0609	sciI	replication/virulence associated protein; DUF877	N	1.83	N	15.9 : Pathogenesis
No Hit	BURPHP1_0633	RALTA_A0608	sciH	replication/virulence associated protein; DUF770	N	1.76	N	15.9 : Pathogenesis
RHI36v1_1272	BURPHK1_0571	RALTA_A2541	mviN	Virulence factor mviN homolog	N	0.54	N	15.9 : Pathogenesis
No Hit	BURPHP1_0043	No Hit	_	FAD-dependent pyridine nucleotide-disulphide oxidoreductase precursor	N	3.75	N	16.11 : Scavenge
No Hit	BURPHK2_2585	No Hit	_	aromatic ring-cleaving dioxygenase-like protein	N	2.01	N	16.11 : Scavenge
RHI36v1_0159	BURPHK2_1427	No Hit	_	4-oxalocrotonate tautomerase	N	1.65	N	16.11 : Scavenge
RHI36v1_4051	BURPHK1_0781	No Hit	_	Monooxygenase protein	N	1.64	N	16.11 : Scavenge
No Hit	BURPHK2_0738	No Hit	_	phospholipase C	N	0.62	N	16.11 : Scavenge
No Hit	BURPHP1_0688	No Hit	_	Haloacid dehalogenase domain protein hydrolase	N	0.62	N	16.11 : Scavenge
No Hit	BURPHP1_1887	RALTA_B1995	_	putative Oxidoreductase, molybdopterin binding	N	0.61	N	16.11 : Scavenge
RHI36v1_p11032	BURPHK2_0977	No Hit	_	putative urea amidolyase protein	N	0.58	N	16.11 : Scavenge
RHI36v1_0662	BURPHK2_0876	No Hit	_	putative Aldehyde dehydrogenase	N	0.57	N	16.11 : Scavenge
RHI36v2_p2150020	BURPHK2_1888	No Hit	_	FAD-dependent pyridine nucleotide-disulphide oxidoreductase	N	0.5	N	16.11 : Scavenge
No Hit	BURPHK2_1596	No Hit	_	Nitrilase/cyanide hydratase and apolipoprotein N-acyltransferase	N	0.39	N	16.11 : Scavenge
No Hit	BURPHP1_0541	RALTA_B1942	_	conserved hypothetical protein; Gluconolactonase signature	N	0.29	N	16.11 : Scavenge
No Hit	BURPHP1_0071	No Hit	_	dehalogenase	N	1.8	N	16.11 : Scavenge
RHI36v2_p210010	BURPHP1_1188	No Hit	_	D-amino acid dehydrogenase, small subunit	N	0.51	N	16.11 : Scavenge
RHI36v2_p2150024	BURPHK2_1894	No Hit	_	putative dioxygenases related to 2-nitropropane dioxygenase	N	0.5	N	16.11 : Scavenge
No Hit	BURPHP2_0370	No Hit	_	hypothetical protein; putative sensor (PAS)	N	3.51	N	16.12 : Sense
No Hit	BURPHK2_2281	No Hit	_	Histidine kinase	N	1.81	N	16.12 : Sense
No Hit	BURPHP1_1757	RALTA_B0239	_	putative Diguanylate cyclase (GGDEF) and c-di-GMP phosphodiesterase (EAL) domains	N	1.8	N	16.12 : Sense
No Hit	BURPHK2_1728	No Hit	_	Histidine kinase	N	1.75	N	16.12 : Sense
No Hit	BURPHK1_2599	RALTA_B2060	_	response regulator in two-component regulatory system, OmpR family	N	1.72	N	16.12 : Sense
No Hit	BURPHK2_0960	RALTA_B1458	cusR	DNA-binding response regulator in two-component regulatory system with CusS	N	1.67	N	16.12 : Sense
No Hit	BURPHK2_0829	RALTA_A2183	_	Serine/threonine protein kinase	N	1.54	N	16.12 : Sense
No Hit	BURPHK2_0279	No Hit	_	periplasmic sensor hybrid histidine kinase	N	0.65	N	16.12 : Sense
No Hit	BURPHK2_1926	No Hit	_	conserved hypothetical protein	N	0.44	N	16.4 : Excrete
No Hit	BURPHK2_1362	No Hit	_	Conserved hypothetical protein of unknown function	N	4.11	N	16.4 : Excrete
RHI36v1_p40012	BURPHP2_0355	No Hit	virB11	Type IV secretory pathway ATPase VirB11	N	3.73	N	16.4 : Excrete
No Hit	BURPHP2_0359	No Hit	_	putative Type IV secretory protein VirB8/TraE	N	3.25	N	16.4 : Excrete
No Hit	BURPHP2_0357	No Hit	_	putative type IV secretion protein VirB10/TrbI	N	2.96	N	16.4 : Excrete
No Hit	BURPHP2_0361	No Hit	_	putative Type IV secretion system protein VirB6/TrbL	N	2.61	N	16.4 : Excrete
No Hit	BURPHP2_0366	No Hit	_	putative TraM/VirB2 protein	N	2.56	N	16.4 : Excrete
No Hit	BURPHP2_0365	No Hit	_	putative Type IV secretory pathway VirB3	N	2.52	N	16.4 : Excrete
No Hit	BURPHP2_0349	No Hit	_	putative type IV secretion protein VirD4/TraG	N	2.44	N	16.4 : Excrete
No Hit	BURPHP2_0358	No Hit	_	putative Type IV secretion system protein VirB9/TrbG	N	2.42	N	16.4 : Excrete
No Hit	BURPHP2_0363	No Hit	_	putative Type IV secretion system VirB5/TraF	N	2.34	N	16.4 : Excrete
No Hit	BURPHP2_0345	No Hit	_	putative Killer protein, precursor	N	2.19	N	16.4 : Excrete
No Hit	BURPHP2_0154	No Hit	_	Type VI secretion system effector, Hcp1 family	N	1.91	N	16.4 : Excrete
No Hit	BURPHP2_0364	No Hit	_	Putative Type IV secretion system protein VirB4/TraE	N	1.89	N	16.4 : Excrete
No Hit	BURPHP1_0873	No Hit	_	Conserved secreted protein with internal repeats precursor	N	1.86	N	16.4 : Excrete
No Hit	BURPHP1_0643	No Hit	_	putative Type VI secretion system Vgr family protein	N	1.7	N	16.4 : Excrete
No Hit	BURPHK1_2730	RALTA_A2590	secD	SecYEG protein translocase auxillary subunit	N	0.67	N	16.4 : Excrete
No Hit	BURPHK1_2731	RALTA_A2591	secF	Protein-export membrane protein	N	0.66	N	16.4 : Excrete
RHI36v1_0616	BURPHK1_0333	RALTA_A0308	ftsY	Cell division protein	N	0.64	N	16.4 : Excrete
No Hit	BURPHK1_3073	RALTA_A2965	secE	preprotein translocase membrane subunit	N	0.64	N	16.4 : Excrete
No Hit	BURPHK1_2642	RALTA_A2329	_	putative typeIV fimbrial fimT-related pilin	N	0.62	N	16.4 : Excrete
No Hit	BURPHK1_0477	No Hit	_	pilin family protein	N	0.62	N	16.4 : Excrete
No Hit	BURPHP1_0505	No Hit	_	Type VI secretion-associated protein, ImpA family	N	0.47	N	16.4 : Excrete
No Hit	BURPHP1_0489	No Hit	_	Type VI secretion system lysozyme-related protein	N	0.46	N	16.4 : Excrete
No Hit	BURPHP1_0502	No Hit	_	Type VI secretion protein, VC_A0114 family	N	0.46	N	16.4 : Excrete
RHI36v1_2330	BURPHK1_3037	RALTA_A2923	secY	Preprotein translocase secY subunit	N	0.42	N	16.4 : Excrete
No Hit	BURPHP1_0493	No Hit	_	Type VI secretion system Vgr family protein	N	0.4	N	16.4 : Excrete
No Hit	BURPHP1_0491	No Hit	_	Type VI secretion protein, VC_A0111 family	N	0.37	N	16.4 : Excrete
No Hit	BURPHP2_0397	No Hit	_	putative mobilization protein MobC-like (relaxase)	N	4	N	17 : Mobile and extrachromosomal element functions
No Hit	BURPHP2_0399	No Hit	_	putative Relaxase/mobilization nuclease	N	3.4	N	17 : Mobile and extrachromosomal element functions
RHI36v1_p30069	BURPHK2_0567	No Hit	_	protein of unknown function	N	2.82	N	17 : Mobile and extrachromosomal element functions
No Hit	BURPHK2_1967	No Hit	_	putative phage integrase/recombinase	N	2.7	N	17 : Mobile and extrachromosomal element functions
No Hit	BURPHP2_0200	No Hit	_	tranposase (fragment)	N	2.59	N	17 : Mobile and extrachromosomal element functions
No Hit	BURPHP2_0654	pRALTA_0245	insH	transposase, IS5 family	N	2.47	N	17 : Mobile and extrachromosomal element functions
No Hit	BURPHK2_0153	No Hit	_	transposase	N	2.44	N	17 : Mobile and extrachromosomal element functions
No Hit	BURPHP2_0463	No Hit	_	Integrase family protein	N	2.14	N	17 : Mobile and extrachromosomal element functions
No Hit	BURPHP2_0698	No Hit	_	tranposase (fragment)	N	2.14	N	17 : Mobile and extrachromosomal element functions
No Hit	BURPHP2_0213	No Hit	_	putative plasmid partitioning related protein with ATPase domain	N	2.06	N	17 : Mobile and extrachromosomal element functions
RHI36v1_p40039	BURPHP2_0235	No Hit	_	putative transposase, IS110 family	N	2.06	N	17 : Mobile and extrachromosomal element functions
RHI36v2_p2180060	BURPHP2_0487	No Hit	_	putative transposase (fragment)	N	2	N	17 : Mobile and extrachromosomal element functions
No Hit	BURPHP2_0655	No Hit	_	putative transposase (fragment)	N	1.94	N	17 : Mobile and extrachromosomal element functions
No Hit	BURPHP2_0267	No Hit	_	Integrase family protein	N	1.93	N	17 : Mobile and extrachromosomal element functions
No Hit	BURPHP2_0636	pRALTA_0458	_	transposase, IS5 family	N	1.86	N	17 : Mobile and extrachromosomal element functions
No Hit	BURPHP2_0266	pRALTA_0614	_	Integrase/recombinase	N	1.85	N	17 : Mobile and extrachromosomal element functions
No Hit	BURPHK2_2050	No Hit	_	putative Tn7-like transposition protein C	N	1.56	N	17 : Mobile and extrachromosomal element functions
No Hit	BURPHP2_0445	pRALTA_0600	_	putative phage integrase fragment	N	1.55	N	17 : Mobile and extrachromosomal element functions
No Hit	BURPHP2_0103	pRALTA_0621	_	integrase/recombinase	N	0.67	N	17 : Mobile and extrachromosomal element functions
No Hit	BURPHP1_0026	No Hit	_	Integrase family protein	N	0.55	N	17 : Mobile and extrachromosomal element functions
No Hit	BURPHK1_0155	No Hit	_	putative transposase, mutator type	N	0.44	N	17 : Mobile and extrachromosomal element functions
No Hit	BURPHK2_1964	No Hit	_	putative IS66 family integrase	N	0.42	N	17 : Mobile and extrachromosomal element functions
No Hit	BURPHP1_0409	No Hit	_	integrase (fragment)	N	0.29	N	17 : Mobile and extrachromosomal element functions
No Hit	BURPHK1_0691	No Hit	_	putative sensor histidine kinase	N	1.84	N	18 : Signal transduction
No Hit	BURPHK1_0074	RALTA_A0146	_	putative sensor histidine kinase	N	0.67	N	18 : Signal transduction
No Hit	BURPHK1_0848	No Hit	_	protein of unknown function	N	12	N	18 : Unknown function
No Hit	BURPHP2_0570	No Hit	_	protein of unknown function	N	12	N	18 : Unknown function
No Hit	BURPHP1_0380	No Hit	_	protein of unknown function	N	11	N	18 : Unknown function
No Hit	BURPHP1_0232	No Hit	_	protein of unknown function	N	8.36	N	18 : Unknown function
No Hit	BURPHK2_1434	No Hit	_	conserved protein of unknown function	N	6.35	N	18 : Unknown function
No Hit	BURPHK1_2121	No Hit	_	conserved protein of unknown function	N	6.03	N	18 : Unknown function
No Hit	BURPHK1_2038	No Hit	_	protein of unknown function	N	5.52	N	18 : Unknown function
RHI36v1_p11515	BURPHP1_1209	RALTA_A1404	_	conserved protein of unknown function	N	5.37	N	18 : Unknown function
RHI36v1_3720	BURPHK2_0633	RALTA_B2206	_	conserved protein of unknown function	N	4.88	N	18 : Unknown function
No Hit	BURPHK1_2622	No Hit	_	conserved protein of unknown function	N	4.69	N	18 : Unknown function
No Hit	BURPHK2_2509	RALTA_B0085	_	conserved hypothetical protein, DUF224	N	4.56	N	18 : Unknown function
No Hit	BURPHP2_0371	No Hit	_	conserved protein of unknown function	N	4.42	N	18 : Unknown function
No Hit	BURPHP2_0565	No Hit	_	conserved protein of unknown function	N	4.42	N	18 : Unknown function
No Hit	BURPHK2_0644	No Hit	_	protein of unknown function	N	4.35	N	18 : Unknown function
No Hit	BURPHK2_1968	No Hit	_	protein of unknown function	N	4.35	N	18 : Unknown function
No Hit	BURPHP1_1128	No Hit	_	conserved protein of unknown function	N	4.15	N	18 : Unknown function
No Hit	BURPHK1_1090	No Hit	_	protein of unknown function	N	4.06	N	18 : Unknown function
No Hit	BURPHK2_0634	No Hit	_	protein of unknown function	N	4.06	N	18 : Unknown function
No Hit	BURPHP1_1130	No Hit	_	conserved protein of unknown function	N	4.03	N	18 : Unknown function
No Hit	BURPHK1_0117	No Hit	_	protein of unknown function	N	4	N	18 : Unknown function
No Hit	BURPHK2_2342	No Hit	_	conserved exported protein of unknown function	N	3.86	N	18 : Unknown function
No Hit	BURPHK1_1361	No Hit	_	protein of unknown function	N	3.84	N	18 : Unknown function
No Hit	BURPHK1_0729	No Hit	_	conserved protein of unknown function	N	3.75	N	18 : Unknown function
No Hit	BURPHK1_2104	No Hit	_	protein of unknown function	N	3.75	N	18 : Unknown function
No Hit	BURPHK2_0827	RALTA_A2181	_	conserved hypothetical protein; putative exported protein	N	3.72	N	18 : Unknown function
No Hit	BURPHP1_1836	No Hit	_	conserved exported protein of unknown function	N	3.67	N	18 : Unknown function
No Hit	BURPHP2_0352	No Hit	_	conserved protein of unknown function	N	3.66	N	18 : Unknown function
No Hit	BURPHK2_0562	No Hit	_	protein of unknown function	N	3.6	N	18 : Unknown function
No Hit	BURPHK2_1331	No Hit	_	conserved protein of unknown function	N	3.58	N	18 : Unknown function
No Hit	BURPHP2_0396	No Hit	_	conserved protein of unknown function	N	3.51	N	18 : Unknown function
No Hit	BURPHP2_0347	No Hit	_	conserved hypothetical protein	N	3.42	N	18 : Unknown function
No Hit	BURPHK2_0782	No Hit	_	protein of unknown function	N	3.39	N	18 : Unknown function
No Hit	BURPHP1_1759	RALTA_B2158	_	conserved hypothetical protein; putative exported protein	N	3.37	N	18 : Unknown function
No Hit	BURPHP2_0356	No Hit	_	hypothetical protein	N	3.27	N	18 : Unknown function
No Hit	BURPHK1_2208	No Hit	_	conserved exported protein of unknown function	N	3.26	N	18 : Unknown function
No Hit	BURPHP1_1129	No Hit	_	conserved protein of unknown function	N	3.23	N	18 : Unknown function
No Hit	BURPHP2_0398	No Hit	_	hypothetical protein of unknown function	N	3.22	N	18 : Unknown function
No Hit	BURPHK1_3110	No Hit	_	hypothetical protein	N	3.21	N	18 : Unknown function
No Hit	BURPHK2_2508	RALTA_B0084	_	conserved hypothetical protein, DUF162	N	3.18	N	18 : Unknown function
No Hit	BURPHK1_2603	No Hit	_	protein of unknown function	N	3.17	N	18 : Unknown function
No Hit	BURPHP1_1648	No Hit	_	protein of unknown function	N	3.16	N	18 : Unknown function
No Hit	BURPHP1_1428	No Hit	_	protein of unknown function	N	3.11	N	18 : Unknown function
No Hit	BURPHK2_0720	No Hit	_	conserved protein of unknown function	N	3.09	N	18 : Unknown function
No Hit	BURPHK2_1763	No Hit	_	conserved protein of unknown function	N	3.09	N	18 : Unknown function
No Hit	BURPHP2_0172	No Hit	_	hypothetical protein of unknown function	N	2.97	N	18 : Unknown function
No Hit	BURPHP2_0338	No Hit	_	hypothetical protein of unknown function	N	2.97	N	18 : Unknown function
No Hit	BURPHP2_0405	No Hit	_	conserved protein of unknown function	N	2.95	N	18 : Unknown function
No Hit	BURPHK1_3340	No Hit	_	conserved exported protein of unknown function	N	2.94	N	18 : Unknown function
No Hit	BURPHK2_2428	No Hit	_	conserved protein of unknown function	N	2.94	N	18 : Unknown function
No Hit	BURPHP1_0027	No Hit	_	conserved protein of unknown function	N	2.94	N	18 : Unknown function
No Hit	BURPHK1_3109	No Hit	_	fragment	N	2.93	N	18 : Unknown function
No Hit	BURPHK2_0800	No Hit	_	conserved protein of unknown function	N	2.93	N	18 : Unknown function
No Hit	BURPHK2_0721	No Hit	_	protein of unknown function	N	2.92	N	18 : Unknown function
No Hit	BURPHP2_0418	No Hit	_	conserved protein of unknown function	N	2.9	N	18 : Unknown function
No Hit	BURPHP2_0353	No Hit	_	conserved protein of unknown function	N	2.88	N	18 : Unknown function
No Hit	BURPHK2_0169	No Hit	_	conserved exported protein of unknown function	N	2.85	N	18 : Unknown function
No Hit	BURPHP2_0354	No Hit	_	conserved protein of unknown function	N	2.83	N	18 : Unknown function
No Hit	BURPHP1_1124	No Hit	_	conserved exported protein of unknown function	N	2.8	N	18 : Unknown function
No Hit	BURPHP1_0678	No Hit	_	protein of unknown function	N	2.79	N	18 : Unknown function
No Hit	BURPHK2_0559	No Hit	_	conserved exported protein of unknown function	N	2.78	N	18 : Unknown function
No Hit	BURPHP2_0350	No Hit	_	hypothetical protein	N	2.77	N	18 : Unknown function
No Hit	BURPHK2_0645	No Hit	_	conserved protein of unknown function	N	2.76	N	18 : Unknown function
No Hit	BURPHP2_0166	No Hit	_	conserved protein of unknown function	N	2.75	N	18 : Unknown function
No Hit	BURPHK2_0291	No Hit	_	conserved protein of unknown function	N	2.73	N	18 : Unknown function
No Hit	BURPHK2_2227	No Hit	_	conserved exported protein of unknown function	N	2.72	N	18 : Unknown function
No Hit	BURPHP2_0351	No Hit	_	hypothetical protein	N	2.72	N	18 : Unknown function
No Hit	BURPHK2_0832	RALTA_A2187	_	conserved hypothetical protein	N	2.68	N	18 : Unknown function
No Hit	BURPHP1_1108	RALTA_A2017	_	conserved hypothetical protein	N	2.68	N	18 : Unknown function
No Hit	BURPHP1_1451	No Hit	_	protein of unknown function	N	2.67	N	18 : Unknown function
No Hit	BURPHK2_0833	No Hit	_	conserved protein of unknown function	N	2.64	N	18 : Unknown function
No Hit	BURPHK2_1187	No Hit	_	conserved protein of unknown function	N	2.63	N	18 : Unknown function
No Hit	BURPHK1_0546	RALTA_A2303	_	putative metal-dependent hydrolase/ cyclase	N	2.62	N	18 : Unknown function
No Hit	BURPHK1_1874	No Hit	_	conserved exported protein of unknown function	N	2.62	N	18 : Unknown function
No Hit	BURPHK2_1539	No Hit	_	conserved protein of unknown function	N	2.61	N	18 : Unknown function
No Hit	BURPHK1_0640	No Hit	_	conserved hypothetical protein	N	2.6	N	18 : Unknown function
No Hit	BURPHK1_3115	No Hit	_	exported protein of unknown function	N	2.6	N	18 : Unknown function
No Hit	BURPHK2_1761	No Hit	_	conserved exported protein of unknown function	N	2.59	N	18 : Unknown function
No Hit	BURPHP1_0898	No Hit	_	conserved exported protein of unknown function	N	2.59	N	18 : Unknown function
No Hit	BURPHP2_0549	No Hit	_	hypothetical protein	N	2.59	N	18 : Unknown function
No Hit	BURPHP1_1288	RALTA_A0223	_	conserved hypothetical protein	N	2.57	N	18 : Unknown function
No Hit	BURPHK2_1033	No Hit	_	protein of unknown function	N	2.52	N	18 : Unknown function
No Hit	BURPHP2_0214	No Hit	_	conserved protein of unknown function	N	2.51	N	18 : Unknown function
No Hit	BURPHP2_0362	No Hit	_	hypothetical protein	N	2.5	N	18 : Unknown function
No Hit	BURPHK1_1982	RALTA_A0099	_	conserved exported protein of unknown function	N	2.48	N	18 : Unknown function
No Hit	BURPHK2_0563	No Hit	_	conserved protein of unknown function	N	2.48	N	18 : Unknown function
No Hit	BURPHK2_1214	No Hit	_	conserved protein of unknown function	N	2.48	N	18 : Unknown function
No Hit	BURPHK2_1652	No Hit	_	conserved protein of unknown function	N	2.48	N	18 : Unknown function
No Hit	BURPHP1_0045	No Hit	_	conserved protein of unknown function	N	2.48	N	18 : Unknown function
No Hit	BURPHP2_0348	No Hit	_	hypothetical protein	N	2.48	N	18 : Unknown function
RHI36v1_p11350	BURPHK2_2425	No Hit	_	conserved exported protein of unknown function	N	2.47	N	18 : Unknown function
No Hit	BURPHK2_1654	No Hit	_	conserved protein of unknown function	N	2.46	N	18 : Unknown function
No Hit	BURPHK1_2140	RALTA_A1290	_	membrane protein-like	N	2.45	N	18 : Unknown function
No Hit	BURPHK2_0814	No Hit	_	conserved protein of unknown function	N	2.45	N	18 : Unknown function
No Hit	BURPHP2_0163	No Hit	_	protein of unknown function	N	2.45	N	18 : Unknown function
No Hit	BURPHK2_1354	RALTA_B0909	_	conserved hypothetical protein	N	2.43	N	18 : Unknown function
No Hit	BURPHK1_1576	No Hit	_	conserved exported protein of unknown function	N	2.43	N	18 : Unknown function
No Hit	BURPHK2_1729	No Hit	_	hypothetical protein	N	2.42	N	18 : Unknown function
No Hit	BURPHK2_1298	No Hit	_	protein of unknown function	N	2.41	N	18 : Unknown function
No Hit	BURPHK2_1477	No Hit	_	conserved protein of unknown function	N	2.41	N	18 : Unknown function
No Hit	BURPHK1_0591	No Hit	_	protein of unknown function	N	2.4	N	18 : Unknown function
No Hit	BURPHP1_1767	No Hit	_	conserved protein of unknown function	N	2.4	N	18 : Unknown function
RHI36v1_1732	BURPHP1_1504	No Hit	_	putative PRC family protein	N	2.39	N	18 : Unknown function
No Hit	BURPHK2_1653	No Hit	_	exported protein of unknown function	N	2.38	N	18 : Unknown function
No Hit	BURPHK2_0154	No Hit	_	protein of unknown function	N	2.37	N	18 : Unknown function
No Hit	BURPHP2_0476	No Hit	_	nirogenase protein nifH (fragment)	N	2.36	N	18 : Unknown function
No Hit	BURPHK2_2417	RALTA_B1978	_	conserved Hypothetical protein, putative outer membrane protein	N	2.34	N	18 : Unknown function
No Hit	BURPHP1_1750	No Hit	_	exported protein of unknown function	N	2.34	N	18 : Unknown function
No Hit	BURPHK1_0112	No Hit	_	Aldose 1-epimerase (fragment)	N	2.33	N	18 : Unknown function
No Hit	BURPHK1_2673	No Hit	_	protein of unknown function	N	2.33	N	18 : Unknown function
No Hit	BURPHP2_0236	No Hit	_	protein of unknown function	N	2.32	N	18 : Unknown function
No Hit	BURPHK2_0691	No Hit	_	conserved protein of unknown function	N	2.3	N	18 : Unknown function
No Hit	BURPHP2_0394	No Hit	_	conserved protein of unknown function	N	2.3	N	18 : Unknown function
No Hit	BURPHK1_1306	No Hit	_	oxidoreductase (fragment)	N	2.28	N	18 : Unknown function
No Hit	BURPHP1_1131	No Hit	_	conserved protein of unknown function	N	2.27	N	18 : Unknown function
No Hit	BURPHP2_0388	No Hit	_	conserved protein of unknown function	N	2.26	N	18 : Unknown function
No Hit	BURPHK1_3009	RALTA_A0100	_	conserved hypothetical protein, DUF883	N	2.25	N	18 : Unknown function
No Hit	BURPHK2_2648	RALTA_A1555	_	conserved hypothetical protein	N	2.24	N	18 : Unknown function
No Hit	BURPHK1_2273	No Hit	_	protein of unknown function	N	2.24	N	18 : Unknown function
No Hit	BURPHK1_1169	No Hit	_	conserved exported protein of unknown function	N	2.23	N	18 : Unknown function
No Hit	BURPHK2_0996	No Hit	_	conserved membrane protein of unknown function	N	2.23	N	18 : Unknown function
No Hit	BURPHK1_0725	No Hit	_	protein of unknown function	N	2.22	N	18 : Unknown function
No Hit	BURPHP1_0862	No Hit	_	hypothetical protein of unknown function	N	2.22	N	18 : Unknown function
No Hit	BURPHK2_0888	No Hit	_	conserved protein of unknown function	N	2.21	N	18 : Unknown function
No Hit	BURPHK2_2199	No Hit	_	conserved protein of unknown function	N	2.21	N	18 : Unknown function
RHI36v1_3279	BURPHP1_0160	No Hit	_	putative tautomerase K2	N	2.2	N	18 : Unknown function
No Hit	BURPHK2_0941	No Hit	_	protein of unknown function	N	2.19	N	18 : Unknown function
No Hit	BURPHP1_1206	No Hit	_	conserved exported protein of unknown function	N	2.19	N	18 : Unknown function
No Hit	BURPHK2_1121	No Hit	_	conserved protein of unknown function	N	2.18	N	18 : Unknown function
No Hit	BURPHK2_1293	No Hit	_	protein of unknown function	N	2.18	N	18 : Unknown function
No Hit	BURPHP1_1185	No Hit	_	conserved protein of unknown function	N	2.18	N	18 : Unknown function
No Hit	BURPHK1_3338	No Hit	_	conserved exported protein of unknown function	N	2.17	N	18 : Unknown function
No Hit	BURPHK2_0340	No Hit	_	protein of unknown function	N	2.17	N	18 : Unknown function
No Hit	BURPHK1_3156	No Hit	_	protein of unknown function	N	2.16	N	18 : Unknown function
No Hit	BURPHK2_0354	No Hit	_	protein of unknown function	N	2.16	N	18 : Unknown function
No Hit	BURPHP2_0533	No Hit	_	hypothetical protein	N	2.16	N	18 : Unknown function
No Hit	BURPHK1_3195	No Hit	_	protein of unknown function	N	2.15	N	18 : Unknown function
No Hit	BURPHK2_1996	No Hit	_	protein of unknown function	N	2.15	N	18 : Unknown function
No Hit	BURPHK2_2655	No Hit	_	conserved exported protein of unknown function	N	2.15	N	18 : Unknown function
No Hit	BURPHP1_0151	No Hit	_	conserved protein of unknown function	N	2.15	N	18 : Unknown function
No Hit	BURPHP2_0403	No Hit	_	conserved protein of unknown function	N	2.15	N	18 : Unknown function
No Hit	BURPHK1_2737	No Hit	_	protein of unknown function	N	2.14	N	18 : Unknown function
No Hit	BURPHK2_0074	No Hit	_	protein of unknown function	N	2.14	N	18 : Unknown function
No Hit	BURPHK2_0841	RALTA_A0972	_	conserved hypothetical protein; putative polyphosphate kinase	N	2.12	N	18 : Unknown function
No Hit	BURPHP1_0103	No Hit	_	conserved protein of unknown function	N	2.11	N	18 : Unknown function
No Hit	BURPHP2_0683	No Hit	_	conserved protein of unknown function	N	2.11	N	18 : Unknown function
No Hit	BURPHK1_0681	No Hit	_	protein of unknown function	N	2.1	N	18 : Unknown function
No Hit	BURPHK1_0536	No Hit	_	protein of unknown function	N	2.09	N	18 : Unknown function
No Hit	BURPHP1_0021	No Hit	_	putative regulator of arylsulfatase (fragment)	N	2.09	N	18 : Unknown function
No Hit	BURPHP2_0346	No Hit	_	conserved protein of unknown function	N	2.09	N	18 : Unknown function
No Hit	BURPHK1_1362	No Hit	_	conserved exported protein of unknown function	N	2.08	N	18 : Unknown function
No Hit	BURPHK2_1154	No Hit	_	conserved protein of unknown function	N	2.08	N	18 : Unknown function
No Hit	BURPHP1_1039	No Hit	_	hypothetical protein of unknown function	N	2.08	N	18 : Unknown function
No Hit	BURPHP1_1120	No Hit	_	protein of unknown function	N	2.08	N	18 : Unknown function
No Hit	BURPHK2_1762	No Hit	_	conserved protein of unknown function	N	2.06	N	18 : Unknown function
No Hit	BURPHK2_2097	No Hit	_	conserved protein of unknown function	N	2.05	N	18 : Unknown function
RHI36v1_0343	BURPHP1_1402	No Hit	_	Metal-dependent hydrolase protein	N	2.05	N	18 : Unknown function
No Hit	BURPHK1_3341	No Hit	_	conserved protein of unknown function	N	2.04	N	18 : Unknown function
No Hit	BURPHK2_1105	No Hit	_	conserved protein of unknown function	N	2.03	N	18 : Unknown function
No Hit	BURPHP2_0563	No Hit	_	hypothetical protein	N	2.03	N	18 : Unknown function
No Hit	BURPHK1_0167	No Hit	_	protein of unknown function	N	2.02	N	18 : Unknown function
No Hit	BURPHK2_1122	No Hit	_	protein of unknown function	N	2.02	N	18 : Unknown function
No Hit	BURPHK2_2033	No Hit	_	conserved protein of unknown function	N	2.02	N	18 : Unknown function
No Hit	BURPHP2_0201	No Hit	_	protein of unknown function	N	2.02	N	18 : Unknown function
No Hit	BURPHK1_1080	No Hit	_	conserved exported protein of unknown function	N	2.01	N	18 : Unknown function
No Hit	BURPHK2_0209	No Hit	_	conserved protein of unknown function	N	2	N	18 : Unknown function
No Hit	BURPHK2_0524	No Hit	_	protein of unknown function	N	2	N	18 : Unknown function
No Hit	BURPHK2_0991	No Hit	_	protein of unknown function	N	2	N	18 : Unknown function
No Hit	BURPHP2_0611	No Hit	_	putative ankyrin repeat protein	N	2	N	18 : Unknown function
No Hit	BURPHK2_0889	No Hit	_	conserved protein of unknown function	N	1.99	N	18 : Unknown function
No Hit	BURPHP2_0550	No Hit	_	hypothetical protein	N	1.99	N	18 : Unknown function
No Hit	BURPHP2_0449	No Hit	_	conserved protein of unknown function	N	1.98	N	18 : Unknown function
No Hit	BURPHK2_1518	RALTA_B1632	_	conserved hypothetical protein	N	1.97	N	18 : Unknown function
No Hit	BURPHK2_1476	No Hit	_	short chain dehydrogenase	N	1.97	N	18 : Unknown function
No Hit	BURPHK2_1858	RALTA_A0184	_	GCN5-related N-acetyltransferase	N	1.96	N	18 : Unknown function
RHI36v1_4059	BURPHK2_2197	No Hit	_	Isoprenylcysteine carboxyl methyltransferase	N	1.95	N	18 : Unknown function
No Hit	BURPHP1_0940	No Hit	_	exported protein of unknown function	N	1.95	N	18 : Unknown function
No Hit	BURPHP2_0160	No Hit	_	conserved protein of unknown function	N	1.95	N	18 : Unknown function
No Hit	BURPHK2_0550	RALTA_B2229	_	Conserved hypothetical protein, signal peptide	N	1.94	N	18 : Unknown function
No Hit	BURPHK2_1277	RALTA_A1939	_	conserved hypothetical protein	N	1.92	N	18 : Unknown function
No Hit	BURPHK1_2120	No Hit	_	conserved exported protein of unknown function	N	1.92	N	18 : Unknown function
No Hit	BURPHK1_2514	No Hit	_	protein of unknown function	N	1.92	N	18 : Unknown function
No Hit	BURPHP1_0396	No Hit	_	protein of unknown function	N	1.92	N	18 : Unknown function
No Hit	BURPHP1_0703	No Hit	_	conserved protein (fragment)	N	1.92	N	18 : Unknown function
No Hit	BURPHP1_0758	No Hit	_	conserved protein of unknown function	N	1.92	N	18 : Unknown function
No Hit	BURPHK2_1215	RALTA_A0451	_	putative lipoprotein	N	1.91	N	18 : Unknown function
No Hit	BURPHK2_1482	No Hit	_	exported protein of unknown function	N	1.91	N	18 : Unknown function
No Hit	BURPHP1_1058	No Hit	_	conserved protein of unknown function	N	1.91	N	18 : Unknown function
No Hit	BURPHP1_1687	No Hit	_	protein of unknown function	N	1.91	N	18 : Unknown function
No Hit	BURPHK1_0724	No Hit	_	conserved protein of unknown function	N	1.9	N	18 : Unknown function
No Hit	BURPHK1_1133	No Hit	_	protein of unknown function	N	1.9	N	18 : Unknown function
No Hit	BURPHK2_1036	No Hit	_	conserved protein of unknown function	N	1.9	N	18 : Unknown function
No Hit	BURPHK1_1372	No Hit	_	conserved protein of unknown function	N	1.89	N	18 : Unknown function
No Hit	BURPHK2_0886	No Hit	_	protein of unknown function	N	1.89	N	18 : Unknown function
No Hit	BURPHK2_0887	No Hit	_	conserved protein of unknown function	N	1.89	N	18 : Unknown function
No Hit	BURPHK2_2333	No Hit	_	conserved protein of unknown function	N	1.89	N	18 : Unknown function
No Hit	BURPHK1_3259	No Hit	_	conserved exported protein of unknown function	N	1.88	N	18 : Unknown function
No Hit	BURPHK2_1636	No Hit	_	conserved protein of unknown function	N	1.88	N	18 : Unknown function
RHI36v1_p10322	BURPHP1_1141	No Hit	_	conserved protein of unknown function	N	1.88	N	18 : Unknown function
No Hit	BURPHK2_1750	RALTA_B2228	_	transglycosylase-associated protein	N	1.87	N	18 : Unknown function
No Hit	BURPHK1_0251	RALTA_A0248	_	conserved hypothetical protein; putative TRANSMEMBRANE PROTEIN	N	1.86	N	18 : Unknown function
No Hit	BURPHK1_3203	No Hit	_	putative lipoprotein	N	1.86	N	18 : Unknown function
No Hit	BURPHK1_3230	No Hit	_	conserved protein of unknown function	N	1.86	N	18 : Unknown function
No Hit	BURPHK2_1478	No Hit	_	conserved protein of unknown function	N	1.86	N	18 : Unknown function
No Hit	BURPHK2_2217	No Hit	_	conserved protein of unknown function	N	1.86	N	18 : Unknown function
No Hit	BURPHK2_1223	No Hit	_	conserved exported protein of unknown function	N	1.85	N	18 : Unknown function
No Hit	BURPHK2_2395	No Hit	_	protein of unknown function	N	1.85	N	18 : Unknown function
No Hit	BURPHP1_0273	No Hit	_	conserved protein of unknown function	N	1.85	N	18 : Unknown function
No Hit	BURPHP2_0148	No Hit	_	protein of unknown function	N	1.85	N	18 : Unknown function
No Hit	BURPHK1_1929	No Hit	_	conserved protein of unknown function	N	1.83	N	18 : Unknown function
No Hit	BURPHP1_1820	No Hit	_	conserved protein of unknown function	N	1.83	N	18 : Unknown function
No Hit	BURPHP2_0168	No Hit	_	conserved protein of unknown function	N	1.83	N	18 : Unknown function
No Hit	BURPHK1_1129	No Hit	_	conserved protein of unknown function	N	1.82	N	18 : Unknown function
No Hit	BURPHK1_3099	No Hit	_	YbhB and YbcL	N	1.82	N	18 : Unknown function
No Hit	BURPHK2_0719	No Hit	_	conserved protein of unknown function	N	1.82	N	18 : Unknown function
No Hit	BURPHK1_2105	RALTA_A2040	_	conserved hypothetical protein	N	1.8	N	18 : Unknown function
No Hit	BURPHK2_1117	No Hit	_	conserved protein of unknown function	N	1.8	N	18 : Unknown function
No Hit	BURPHK2_1497	No Hit	_	conserved protein of unknown function	N	1.8	N	18 : Unknown function
No Hit	BURPHK2_1719	No Hit	_	conserved hypothetical protein	N	1.8	N	18 : Unknown function
RHI36v1_p11233	BURPHK2_1201	RALTA_B0816	_	putative selenium-binding protein	N	1.79	N	18 : Unknown function
No Hit	BURPHK1_1199	No Hit	_	conserved protein of unknown function	N	1.79	N	18 : Unknown function
No Hit	BURPHP1_1391	RALTA_B1212	_	hypothetical protein	N	1.78	N	18 : Unknown function
No Hit	BURPHK1_1768	No Hit	_	conserved exported protein of unknown function	N	1.78	N	18 : Unknown function
No Hit	BURPHK2_1717	No Hit	_	conserved hypothetical protein	N	1.78	N	18 : Unknown function
No Hit	BURPHK2_2182	No Hit	_	conserved membrane protein of unknown function	N	1.78	N	18 : Unknown function
No Hit	BURPHP1_0856	No Hit	_	lipoprotein	N	1.78	N	18 : Unknown function
No Hit	BURPHP2_0097	No Hit	_	AAA ATPase central domain protein	N	1.78	N	18 : Unknown function
No Hit	BURPHK2_2422	RALTA_B2111	_	Conserved Hypothetical protein with a PRC-barrel domain	N	1.77	N	18 : Unknown function
No Hit	BURPHK2_2416	RALTA_B1977	_	conserved Hypothetical protein, GAF domain; putative TRANSMEMBRANE PROTEIN	N	1.77	N	18 : Unknown function
No Hit	BURPHK1_1012	RALTA_A0786	_	conserved hypothetical protein; nucleic acid binding Helix-hairpin-helix motif	N	1.77	N	18 : Unknown function
No Hit	BURPHK1_0501	No Hit	_	protein of unknown function	N	1.77	N	18 : Unknown function
No Hit	BURPHK1_0115	No Hit	_	ATP-dependent protease domain-containing protein	N	1.76	N	18 : Unknown function
No Hit	BURPHK1_2095	No Hit	_	BFD-like (2Fe-2S)-binding region	N	1.76	N	18 : Unknown function
No Hit	BURPHK2_1032	No Hit	_	conserved protein of unknown function	N	1.76	N	18 : Unknown function
No Hit	BURPHP2_0169	No Hit	_	conserved protein of unknown function	N	1.76	N	18 : Unknown function
No Hit	BURPHP2_0389	No Hit	_	protein of unknown function	N	1.76	N	18 : Unknown function
No Hit	BURPHP1_1293	No Hit	_	exported protein of unknown function	N	1.75	N	18 : Unknown function
No Hit	BURPHK2_1439	RALTA_A2246	_	conserved hypothetical protein; putative TRANSMEMBRANE PROTEIN; putative exported protein	N	1.74	N	18 : Unknown function
No Hit	BURPHK1_1645	No Hit	_	conserved exported protein of unknown function	N	1.74	N	18 : Unknown function
No Hit	BURPHK1_2566	No Hit	_	conserved protein of unknown function	N	1.74	N	18 : Unknown function
No Hit	BURPHK2_0647	No Hit	_	conserved exported protein of unknown function	N	1.74	N	18 : Unknown function
No Hit	BURPHK2_1104	No Hit	_	DGPF domain-containing protein	N	1.74	N	18 : Unknown function
No Hit	BURPHP1_1766	No Hit	_	conserved protein of unknown function	N	1.74	N	18 : Unknown function
No Hit	BURPHK2_0583	No Hit	_	Metallophosphoesterase	N	1.73	N	18 : Unknown function
No Hit	BURPHK2_0903	No Hit	_	conserved protein of unknown function	N	1.73	N	18 : Unknown function
No Hit	BURPHK2_1190	No Hit	_	conserved protein of unknown function	N	1.73	N	18 : Unknown function
No Hit	BURPHK2_1718	No Hit	_	hypothetical protein	N	1.73	N	18 : Unknown function
No Hit	BURPHP2_0121	No Hit	_	conserved protein of unknown function	N	1.73	N	18 : Unknown function
No Hit	BURPHK1_2596	No Hit	_	conserved protein of unknown function	N	1.72	N	18 : Unknown function
RHI36v1_3876	BURPHK2_0724	No Hit	_	conserved protein of unknown function	N	1.72	N	18 : Unknown function
No Hit	BURPHK2_0885	No Hit	_	protein of unknown function	N	1.72	N	18 : Unknown function
No Hit	BURPHK2_1208	No Hit	_	metal dependent phosphohydrolase	N	1.72	N	18 : Unknown function
No Hit	BURPHK2_2321	No Hit	_	conserved protein of unknown function	N	1.72	N	18 : Unknown function
No Hit	BURPHP1_0987	No Hit	_	conserved exported protein of unknown function	N	1.72	N	18 : Unknown function
No Hit	BURPHP1_1523	No Hit	_	FRG domain protein	N	1.72	N	18 : Unknown function
No Hit	BURPHK1_2844	No Hit	_	conserved protein of unknown function	N	1.71	N	18 : Unknown function
No Hit	BURPHP1_0346	RALTA_A3212	_	conserved hypothetical protein; putative exported protein	N	1.7	N	18 : Unknown function
No Hit	BURPHK2_0371	RALTA_A2971	_	conserved hypothetical protein; putative exported protein	N	1.7	N	18 : Unknown function
No Hit	BURPHK1_1671	No Hit	_	protein of unknown function	N	1.7	N	18 : Unknown function
No Hit	BURPHK1_2376	No Hit	_	conserved protein of unknown function	N	1.7	N	18 : Unknown function
No Hit	BURPHK2_2630	No Hit	_	conserved protein of unknown function	N	1.7	N	18 : Unknown function
RHI36v1_p11068	BURPHP1_1355	No Hit	_	Fatty acid hydroxylase	N	1.7	N	18 : Unknown function
No Hit	BURPHP1_1838	No Hit	_	conserved protein of unknown function	N	1.7	N	18 : Unknown function
No Hit	BURPHP2_0129	No Hit	_	conserved protein of unknown function	N	1.7	N	18 : Unknown function
No Hit	BURPHP2_0225	No Hit	_	protein of unknown function	N	1.69	N	18 : Unknown function
No Hit	BURPHP2_0360	No Hit	_	hypothetical protein	N	1.69	N	18 : Unknown function
No Hit	BURPHK1_0968	No Hit	_	conserved protein of unknown function	N	1.68	N	18 : Unknown function
No Hit	BURPHK1_3260	No Hit	_	conserved protein of unknown function	N	1.68	N	18 : Unknown function
No Hit	BURPHK2_1748	No Hit	_	exported protein of unknown function	N	1.68	N	18 : Unknown function
No Hit	BURPHK2_2489	RALTA_B0228	_	conserved hypothetical protein	N	1.67	N	18 : Unknown function
No Hit	BURPHK1_1696	RALTA_A1223	_	conserved hypothetical protein; putative TRANSMEMBRANE PROTEIN	N	1.67	N	18 : Unknown function
RHI36v1_2054	BURPHK2_0527	No Hit	_	Uncharacterized aminotransferase y4uB	N	1.67	N	18 : Unknown function
No Hit	BURPHP2_0184	No Hit	_	conserved protein of unknown function	N	1.67	N	18 : Unknown function
No Hit	BURPHK1_0960	RALTA_B2099	_	conserved hypothetical protein; putative exported protein	N	1.66	N	18 : Unknown function
RHI36v1_0187	BURPHK1_0312	No Hit	_	conserved protein of unknown function	N	1.66	N	18 : Unknown function
No Hit	BURPHK1_2585	No Hit	_	conserved protein of unknown function	N	1.66	N	18 : Unknown function
No Hit	BURPHK2_0926	No Hit	_	protein of unknown function	N	1.65	N	18 : Unknown function
No Hit	BURPHK2_2473	No Hit	_	conserved protein of unknown function	N	1.65	N	18 : Unknown function
No Hit	BURPHP1_0733	No Hit	_	protein of unknown function	N	1.65	N	18 : Unknown function
No Hit	BURPHP1_0953	No Hit	_	conserved protein of unknown function	N	1.65	N	18 : Unknown function
No Hit	BURPHP1_1686	No Hit	_	conserved protein of unknown function	N	1.65	N	18 : Unknown function
No Hit	BURPHP2_0203	No Hit	_	exported protein of unknown function	N	1.65	N	18 : Unknown function
No Hit	BURPHP2_0291	No Hit	_	putative kinase	N	1.65	N	18 : Unknown function
RHI36v1_p10486	BURPHK1_1328	RALTA_B0550	_	conserved protein of unknown function	N	1.64	N	18 : Unknown function
No Hit	BURPHK2_1557	No Hit	_	Cupin 2 conserved barrel domain protein	N	1.64	N	18 : Unknown function
No Hit	BURPHP1_1333	No Hit	_	conserved protein of unknown function	N	1.64	N	18 : Unknown function
No Hit	BURPHK1_1331	No Hit	_	conserved protein of unknown function	N	1.63	N	18 : Unknown function
No Hit	BURPHK1_2260	No Hit	_	conserved protein of unknown function	N	1.63	N	18 : Unknown function
No Hit	BURPHK1_2312	No Hit	_	conserved protein of unknown function	N	1.63	N	18 : Unknown function
No Hit	BURPHK2_0372	No Hit	_	conserved protein of unknown function	N	1.63	N	18 : Unknown function
No Hit	BURPHK2_1767	No Hit	_	conserved protein of unknown function	N	1.63	N	18 : Unknown function
No Hit	BURPHP1_0645	No Hit	_	conserved exported protein of unknown function	N	1.63	N	18 : Unknown function
No Hit	BURPHP1_1167	RALTA_A2099	_	conserved hypothetical protein, RmlC-like cupin domain	N	1.62	N	18 : Unknown function
No Hit	BURPHK1_2708	No Hit	_	protein of unknown function	N	1.62	N	18 : Unknown function
No Hit	BURPHK2_2086	No Hit	_	conserved protein of unknown function	N	1.62	N	18 : Unknown function
No Hit	BURPHP2_0124	No Hit	_	conserved protein of unknown function	N	1.62	N	18 : Unknown function
No Hit	BURPHK2_1101	RALTA_B0389	_	conserved hypothetical protein (DUF1427); putative exported protein; putative membrane protein	N	1.61	N	18 : Unknown function
No Hit	BURPHP1_0121	No Hit	_	conserved protein of unknown function	N	1.61	N	18 : Unknown function
No Hit	BURPHP1_1291	No Hit	_	putative transmembrane protein precursor	N	1.61	N	18 : Unknown function
No Hit	BURPHP2_0159	No Hit	_	protein of unknown function	N	1.61	N	18 : Unknown function
No Hit	BURPHK1_1126	No Hit	_	conserved protein of unknown function	N	1.6	N	18 : Unknown function
No Hit	BURPHK2_0723	No Hit	_	conserved protein of unknown function	N	1.6	N	18 : Unknown function
No Hit	BURPHK2_0890	No Hit	_	conserved protein of unknown function	N	1.6	N	18 : Unknown function
No Hit	BURPHK2_1733	No Hit	_	conserved exported protein of unknown function	N	1.6	N	18 : Unknown function
No Hit	BURPHK2_2078	No Hit	_	conserved protein of unknown function	N	1.6	N	18 : Unknown function
No Hit	BURPHK2_2459	No Hit	_	conserved protein of unknown function	N	1.6	N	18 : Unknown function
No Hit	BURPHK1_0362	No Hit	_	PepSY-associated TM helix domain protein precursor	N	1.59	N	18 : Unknown function
No Hit	BURPHK1_1892	No Hit	_	conserved membrane protein of unknown function	N	1.59	N	18 : Unknown function
No Hit	BURPHK1_3184	No Hit	_	protein of unknown function	N	1.59	N	18 : Unknown function
No Hit	BURPHK1_3331	No Hit	_	conserved exported protein of unknown function	N	1.59	N	18 : Unknown function
No Hit	BURPHK2_0424	No Hit	_	protein of unknown function	N	1.59	N	18 : Unknown function
No Hit	BURPHK2_0598	No Hit	_	conserved protein of unknown function	N	1.59	N	18 : Unknown function
No Hit	BURPHK2_1083	No Hit	_	conserved protein of unknown function	N	1.59	N	18 : Unknown function
No Hit	BURPHP1_1165	No Hit	_	alpha/beta hydrolase fold	N	1.59	N	18 : Unknown function
No Hit	BURPHP1_1342	No Hit	_	protein of unknown function	N	1.59	N	18 : Unknown function
No Hit	BURPHP2_0122	No Hit	_	protein of unknown function	N	1.59	N	18 : Unknown function
No Hit	BURPHP2_0292	No Hit	_	Pyridoxal-5'-phosphate-dependent protein beta subunit	N	1.59	N	18 : Unknown function
No Hit	BURPHK1_1613	RALTA_A1510	_	conserved hypothetical protein, RmlC-like cupin domain	N	1.58	N	18 : Unknown function
No Hit	BURPHK1_0213	RALTA_A0091	_	conserved hypothetical protein	N	1.58	N	18 : Unknown function
No Hit	BURPHK1_0720	No Hit	_	conserved protein of unknown function	N	1.58	N	18 : Unknown function
No Hit	BURPHK2_1037	No Hit	_	conserved protein of unknown function	N	1.58	N	18 : Unknown function
No Hit	BURPHK2_1153	No Hit	_	conserved protein of unknown function	N	1.58	N	18 : Unknown function
No Hit	BURPHP2_0556	No Hit	_	putative amidohydrolase 2 (fragment)	N	1.58	N	18 : Unknown function
RHI36v1_2619	BURPHP1_1191	RALTA_A3078	_	Beta-lactamase domain protein	N	1.57	N	18 : Unknown function
No Hit	BURPHK1_0417	No Hit	_	conserved protein of unknown function	N	1.57	N	18 : Unknown function
No Hit	BURPHK1_2681	No Hit	_	protein of unknown function	N	1.57	N	18 : Unknown function
No Hit	BURPHK2_1300	No Hit	_	conserved exported protein of unknown function	N	1.57	N	18 : Unknown function
No Hit	BURPHK2_2039	No Hit	_	hypothetical protein	N	1.57	N	18 : Unknown function
No Hit	BURPHP1_1121	No Hit	_	protein of unknown function	N	1.57	N	18 : Unknown function
No Hit	BURPHP1_1616	No Hit	_	protein of unknown function	N	1.57	N	18 : Unknown function
No Hit	BURPHK1_2218	RALTA_A1005	_	conserved hypothetical protein, putative TRANSMEMBRANE PROTEIN	N	1.56	N	18 : Unknown function
No Hit	BURPHK2_1771	RALTA_A0374	_	conserved hypothetical protein	N	1.56	N	18 : Unknown function
No Hit	BURPHP1_1496	No Hit	_	protein of unknown function	N	1.56	N	18 : Unknown function
No Hit	BURPHP2_0401	No Hit	_	conserved exported protein of unknown function	N	1.56	N	18 : Unknown function
No Hit	BURPHP1_0992	RALTA_A3081	_	conserved hypothetical protein; putative exported protein	N	1.55	N	18 : Unknown function
No Hit	BURPHK1_2392	RALTA_A2447	_	conserved hypothetical protein	N	1.55	N	18 : Unknown function
No Hit	BURPHK1_1363	No Hit	_	conserved protein of unknown function	N	1.55	N	18 : Unknown function
No Hit	BURPHK1_2586	No Hit	_	conserved protein of unknown function	N	1.55	N	18 : Unknown function
No Hit	BURPHK2_0582	No Hit	_	conserved protein of unknown function	N	1.55	N	18 : Unknown function
No Hit	BURPHK2_0725	No Hit	_	conserved protein of unknown function	N	1.55	N	18 : Unknown function
No Hit	BURPHK2_1284	No Hit	_	conserved protein of unknown function	N	1.55	N	18 : Unknown function
No Hit	BURPHP1_1106	No Hit	_	conserved protein of unknown function	N	1.55	N	18 : Unknown function
No Hit	BURPHK1_2418	No Hit	_	conserved protein of unknown function	N	1.54	N	18 : Unknown function
No Hit	BURPHK1_2704	No Hit	_	protein of unknown function	N	1.54	N	18 : Unknown function
No Hit	BURPHK2_0984	No Hit	_	conserved protein of unknown function	N	1.54	N	18 : Unknown function
No Hit	BURPHP1_1168	No Hit	_	conserved exported protein of unknown function	N	1.54	N	18 : Unknown function
No Hit	BURPHP1_1263	No Hit	_	protein of unknown function	N	1.54	N	18 : Unknown function
RHI36v1_p10488	BURPHP1_1392	RALTA_B1213	_	conserved protein of unknown function	N	1.53	N	18 : Unknown function
No Hit	BURPHP1_1109	RALTA_A3080	_	conserved hypothetical protein; putative exported protein	N	1.53	N	18 : Unknown function
RHI36v1_2821	BURPHK2_0564	RALTA_A0022	_	conserved protein of unknown function	N	1.53	N	18 : Unknown function
No Hit	BURPHK1_0208	No Hit	_	protein of unknown function	N	1.53	N	18 : Unknown function
RHI36v1_0369	BURPHK1_3113	No Hit	_	conserved protein of unknown function	N	1.53	N	18 : Unknown function
No Hit	BURPHK2_1424	No Hit	_	conserved protein of unknown function	N	1.53	N	18 : Unknown function
No Hit	BURPHP1_0642	No Hit	_	hypothetical protein of unknown function	N	1.53	N	18 : Unknown function
No Hit	BURPHK2_1749	RALTA_B1709	_	conserved hypothetical protein	N	1.52	N	18 : Unknown function
No Hit	BURPHK1_1251	RALTA_A1191	_	conserved hypothetical protein, DUF465	N	1.52	N	18 : Unknown function
No Hit	BURPHK1_0347	RALTA_A0325	_	conserved hypothetical protein; putative P-loop ATPase	N	1.52	N	18 : Unknown function
No Hit	BURPHP2_0415	No Hit	_	conserved protein of unknown function	N	1.52	N	18 : Unknown function
No Hit	BURPHP1_0903	RALTA_B0161	_	conserved hypothetical protein, putative exported protein	N	1.51	N	18 : Unknown function
No Hit	BURPHK1_2151	RALTA_A1076	_	putative ACYL-COA DEHYDROGENASE	N	1.51	N	18 : Unknown function
No Hit	BURPHP1_1452	pRALTA_0040	_	conserved exported protein of unknown function	N	1.51	N	18 : Unknown function
No Hit	BURPHK1_2072	No Hit	_	conserved protein of unknown function	N	1.51	N	18 : Unknown function
No Hit	BURPHK2_2665	No Hit	_	conserved protein of unknown function	N	1.51	N	18 : Unknown function
No Hit	BURPHP2_0688	No Hit	_	conserved exported protein of unknown function	N	1.51	N	18 : Unknown function
No Hit	BURPHK1_0901	RALTA_A2060	_	conserved hypothetical protein	N	0.67	N	18 : Unknown function
No Hit	BURPHK1_1538	RALTA_A1183	_	conserved hypothetical protein; putative Metal-dependent hydrolase	N	0.67	N	18 : Unknown function
RHI36v1_3859	BURPHK1_1240	No Hit	_	Peptidase C45 acyl-coenzyme A:6-aminopenicillanic acid acyl-transferase	N	0.67	N	18 : Unknown function
No Hit	BURPHK1_0193	RALTA_A0121	_	putative lipoprotein	N	0.66	N	18 : Unknown function
No Hit	BURPHK1_1454	No Hit	_	protein of unknown function	N	0.66	N	18 : Unknown function
No Hit	BURPHK1_1784	No Hit	_	conserved protein of unknown function	N	0.66	N	18 : Unknown function
No Hit	BURPHK1_2517	No Hit	_	protein of unknown function	N	0.66	N	18 : Unknown function
No Hit	BURPHK2_1425	No Hit	_	conserved exported protein of unknown function	N	0.66	N	18 : Unknown function
No Hit	BURPHP1_0704	No Hit	_	conserved protein of unknown function	N	0.66	N	18 : Unknown function
No Hit	BURPHP1_1729	No Hit	_	protein of unknown function	N	0.66	N	18 : Unknown function
No Hit	BURPHK2_1759	RALTA_B2156	_	conserved hypothetical protein	N	0.65	N	18 : Unknown function
No Hit	BURPHK1_0942	RALTA_A1981	_	Conserved hypothetical protein, putative TRANSMEMBRANE PROTEIN	N	0.65	N	18 : Unknown function
No Hit	BURPHK2_1235	RALTA_A1722	_	putative D-amino peptidase, DppA family	N	0.65	N	18 : Unknown function
No Hit	BURPHK1_1546	RALTA_A1175	_	putative Alpha/beta fold hydrolase	N	0.65	N	18 : Unknown function
No Hit	BURPHK2_1546	RALTA_A1163	_	conserved hypothetical protein	N	0.65	N	18 : Unknown function
No Hit	BURPHK1_2197	RALTA_A1009	_	conserved hypothetical protein	N	0.65	N	18 : Unknown function
No Hit	BURPHK1_2215	RALTA_A0717	_	conserved hypothetical protein, DUF477	N	0.65	N	18 : Unknown function
No Hit	BURPHK2_0130	No Hit	_	conserved protein of unknown function	N	0.65	N	18 : Unknown function
No Hit	BURPHK2_2475	No Hit	_	conserved membrane protein of unknown function	N	0.65	N	18 : Unknown function
No Hit	BURPHK2_2478	No Hit	_	NAD-dependent epimerase/dehydratase precursor	N	0.65	N	18 : Unknown function
No Hit	BURPHP1_1413	No Hit	_	SMP-30/Gluconolaconase/LRE domain protein	N	0.65	N	18 : Unknown function
No Hit	BURPHP1_1487	No Hit	_	conserved exported protein of unknown function	N	0.65	N	18 : Unknown function
No Hit	BURPHP1_1549	No Hit	_	conserved protein of unknown function	N	0.65	N	18 : Unknown function
No Hit	BURPHK1_0353	RALTA_A0333	_	conserved hypothetical protein, OstA domain; putative exported PROTEIN	N	0.64	N	18 : Unknown function
No Hit	BURPHK1_0686	No Hit	_	conserved hypothetical protein with TPR repeat	N	0.64	N	18 : Unknown function
No Hit	BURPHK1_2183	No Hit	_	protein of unknown function	N	0.64	N	18 : Unknown function
No Hit	BURPHK1_2302	No Hit	_	conserved protein of unknown function	N	0.64	N	18 : Unknown function
No Hit	BURPHK1_3138	No Hit	_	GumN family protein	N	0.64	N	18 : Unknown function
No Hit	BURPHP1_0183	No Hit	_	metal dependent phosphohydrolase	N	0.64	N	18 : Unknown function
No Hit	BURPHP1_0952	No Hit	_	protein of unknown function (fragment)	N	0.64	N	18 : Unknown function
RHI36v1_p10339	BURPHP1_1196	No Hit	_	conserved protein of unknown function	N	0.64	N	18 : Unknown function
No Hit	BURPHK1_3019	RALTA_A2902	_	putative lipoprotein	N	0.63	N	18 : Unknown function
No Hit	BURPHK1_1948	RALTA_A2490	_	conserved hypothetical protein, DUF886; similar to Hypothetical 21,2 kDa protein in hutC 3'region in Pseudomonas putida	N	0.63	N	18 : Unknown function
No Hit	BURPHK1_3337	RALTA_A2279	_	conserved hypothetical protein yaeQ homolog	N	0.63	N	18 : Unknown function
No Hit	BURPHK1_2697	RALTA_A1118	_	putative THIOREDOXIN PROTEIN	N	0.63	N	18 : Unknown function
No Hit	BURPHK1_1997	No Hit	_	protein of unknown function	N	0.63	N	18 : Unknown function
No Hit	BURPHK1_2299	No Hit	_	protein of unknown function	N	0.63	N	18 : Unknown function
No Hit	BURPHK2_0485	No Hit	_	conserved exported protein of unknown function	N	0.63	N	18 : Unknown function
No Hit	BURPHP1_1747	No Hit	_	conserved exported protein of unknown function	N	0.63	N	18 : Unknown function
No Hit	BURPHK2_0085	RALTA_B0751	_	putative acetyl CoA synthetase; CoA-binding domain; Succinyl-CoA synthetase domain	N	0.62	N	18 : Unknown function
RHI36v1_3555	BURPHK1_1736	RALTA_A2257	_	putative transmembrane MFS permease protein	N	0.62	N	18 : Unknown function
No Hit	BURPHK1_0071	RALTA_A0152	_	conserved hypothetical protein	N	0.62	N	18 : Unknown function
No Hit	BURPHK1_0467	No Hit	_	protein of unknown function	N	0.62	N	18 : Unknown function
No Hit	BURPHK1_0625	No Hit	_	protein of unknown function	N	0.62	N	18 : Unknown function
No Hit	BURPHK1_0673	No Hit	_	protein of unknown function	N	0.62	N	18 : Unknown function
No Hit	BURPHK1_1843	No Hit	_	conserved protein of unknown function	N	0.62	N	18 : Unknown function
No Hit	BURPHK1_2222	No Hit	_	protein of unknown function	N	0.62	N	18 : Unknown function
No Hit	BURPHK1_2484	No Hit	_	conserved membrane protein of unknown function	N	0.62	N	18 : Unknown function
No Hit	BURPHK2_1124	No Hit	_	conserved protein of unknown function	N	0.62	N	18 : Unknown function
No Hit	BURPHP1_1548	No Hit	_	conserved protein of unknown function	N	0.62	N	18 : Unknown function
RHI36v1_2871	BURPHK1_0918	RALTA_A1490	_	GCN5-related N-acetyltransferase	N	0.61	N	18 : Unknown function
RHI36v1_0593	BURPHK1_1535	RALTA_A1912	yfgB	putative Fe-S containing enzyme	N	0.61	N	18 : Unknown function
No Hit	BURPHK1_1531	RALTA_A1907	_	conserved hypothetical protein yfgM	N	0.6	N	18 : Unknown function
No Hit	BURPHK1_0464	No Hit	_	EmrB/QacA family drug resistance transporter (fragment)	N	0.6	N	18 : Unknown function
No Hit	BURPHK1_0896	No Hit	_	putative lipoprotein	N	0.6	N	18 : Unknown function
No Hit	BURPHK1_1897	No Hit	_	conserved protein of unknown function	N	0.6	N	18 : Unknown function
No Hit	BURPHK2_0280	No Hit	_	conserved exported protein of unknown function	N	0.6	N	18 : Unknown function
No Hit	BURPHP1_0198	No Hit	_	metal-dependent phosphohydrolase	N	0.6	N	18 : Unknown function
No Hit	BURPHP1_0201	No Hit	_	conserved exported protein of unknown function	N	0.6	N	18 : Unknown function
RHI36v1_3872	BURPHP1_1412	No Hit	_	protein of unknown function	N	0.6	N	18 : Unknown function
No Hit	BURPHP1_1841	No Hit	_	conserved protein of unknown function	N	0.6	N	18 : Unknown function
No Hit	BURPHK1_2831	RALTA_A2641	_	putative esterase	N	0.59	N	18 : Unknown function
RHI36v1_0828	BURPHK1_0886	RALTA_A2076	_	conserved protein of unknown function	N	0.59	N	18 : Unknown function
No Hit	BURPHK1_1861	RALTA_A1852	_	conserved hypothetical protein	N	0.59	N	18 : Unknown function
No Hit	BURPHK1_0498	No Hit	_	conserved exported protein of unknown function	N	0.59	N	18 : Unknown function
No Hit	BURPHK1_2445	No Hit	_	protein of unknown function	N	0.59	N	18 : Unknown function
RHI36v1_p11030	BURPHK2_0975	No Hit	_	conserved protein of unknown function	N	0.59	N	18 : Unknown function
No Hit	BURPHP1_0481	No Hit	_	conserved protein of unknown function	N	0.59	N	18 : Unknown function
No Hit	BURPHP1_0506	No Hit	_	conserved protein of unknown function	N	0.59	N	18 : Unknown function
No Hit	BURPHP1_0487	RALTA_B1014	_	conserved hypothetical protein	N	0.58	N	18 : Unknown function
No Hit	BURPHK1_0739	RALTA_A0995	_	conserved hypothetical protein, COG2119; putative TRANSMEMBRANE PROTEIN	N	0.58	N	18 : Unknown function
No Hit	BURPHP1_1702	RALTA_A0669	_	AMP-dependent synthetase and ligase	N	0.58	N	18 : Unknown function
No Hit	BURPHK1_0919	No Hit	_	conserved membrane protein of unknown function	N	0.58	N	18 : Unknown function
No Hit	BURPHK1_2298	No Hit	_	Methyltransferase type 11	N	0.58	N	18 : Unknown function
RHI36v1_p11029	BURPHK2_0974	No Hit	_	conserved protein of unknown function	N	0.58	N	18 : Unknown function
No Hit	BURPHP1_0508	No Hit	_	putative exported protein of unknown function	N	0.58	N	18 : Unknown function
No Hit	BURPHP1_0509	No Hit	_	protein of unknown function	N	0.58	N	18 : Unknown function
No Hit	BURPHP1_1550	No Hit	_	protein of unknown function	N	0.58	N	18 : Unknown function
No Hit	BURPHP2_0316	No Hit	_	conserved protein of unknown function	N	0.58	N	18 : Unknown function
No Hit	BURPHP1_0982	RALTA_B0338	_	conserved hypothetical protein	N	0.57	N	18 : Unknown function
No Hit	BURPHK1_0964	No Hit	_	conserved protein of unknown function	N	0.57	N	18 : Unknown function
No Hit	BURPHK1_1350	No Hit	_	membrane protein	N	0.57	N	18 : Unknown function
No Hit	BURPHK1_1445	No Hit	_	protein of unknown function	N	0.57	N	18 : Unknown function
No Hit	BURPHK1_1905	No Hit	_	conserved exported protein of unknown function	N	0.57	N	18 : Unknown function
No Hit	BURPHK1_3030	No Hit	_	protein of unknown function	N	0.57	N	18 : Unknown function
No Hit	BURPHP1_1339	No Hit	_	conserved exported protein of unknown function	N	0.57	N	18 : Unknown function
No Hit	BURPHP2_0669	No Hit	_	protein of unknown function	N	0.57	N	18 : Unknown function
RHI36v1_3195	BURPHK1_3305	RALTA_A1606	_	MOSC domain containing protein	N	0.56	N	18 : Unknown function
No Hit	BURPHK1_0088	No Hit	_	conserved protein of unknown function	N	0.56	N	18 : Unknown function
No Hit	BURPHK1_1705	No Hit	_	fusaric acid resistance domain-containing protein	N	0.56	N	18 : Unknown function
No Hit	BURPHK1_2495	No Hit	_	WxcM domain protein	N	0.56	N	18 : Unknown function
No Hit	BURPHK1_2158	RALTA_A1049	_	putative ADP-ribose diphosphatase	N	0.55	N	18 : Unknown function
No Hit	BURPHK2_0659	No Hit	_	protein of unknown function	N	0.55	N	18 : Unknown function
No Hit	BURPHK2_0770	No Hit	_	conserved protein of unknown function	N	0.55	N	18 : Unknown function
No Hit	BURPHP1_0486	RALTA_B1013	_	conserved hypothetical protein; DUF770	N	0.54	N	18 : Unknown function
No Hit	BURPHP1_0981	RALTA_B0337	_	putative transmembrane protein, DUF802	N	0.54	N	18 : Unknown function
No Hit	BURPHK1_1541	RALTA_A1180	_	conserved hypothetical protein	N	0.54	N	18 : Unknown function
RHI36v1_1202	BURPHK1_0176	RALTA_A0159	_	putative transmembrane protein	N	0.54	N	18 : Unknown function
RHI36v1_0574	BURPHK1_3306	No Hit	_	conserved protein of unknown function	N	0.54	N	18 : Unknown function
RHI36v1_p11031	BURPHK2_0976	No Hit	_	conserved protein of unknown function	N	0.54	N	18 : Unknown function
No Hit	BURPHK2_1603	No Hit	_	conserved protein of unknown function	N	0.54	N	18 : Unknown function
No Hit	BURPHK2_2246	No Hit	_	conserved membrane protein of unknown function	N	0.54	N	18 : Unknown function
No Hit	BURPHP1_1488	No Hit	_	protein of unknown function	N	0.54	N	18 : Unknown function
No Hit	BURPHK1_1290	No Hit	_	protein of unknown function	N	0.53	N	18 : Unknown function
RHI36v1_0235	BURPHK2_1520	No Hit	_	putative transglutaminase-like protein	N	0.53	N	18 : Unknown function
No Hit	BURPHP1_1546	No Hit	_	conserved protein of unknown function	N	0.53	N	18 : Unknown function
No Hit	BURPHK2_1250	RALTA_B0568	_	Conserved hypothetical protein, putative Cupin domain, putative membrane protein	N	0.52	N	18 : Unknown function
No Hit	BURPHP1_0979	RALTA_B0335	_	conserved hypothetical protein	N	0.52	N	18 : Unknown function
RHI36v1_p11626	BURPHK1_1398	RALTA_A1283	_	Amidohydrolase	N	0.52	N	18 : Unknown function
RHI36v1_p10387	BURPHK1_2954	RALTA_A0966	_	putative dehydrogenase protein	N	0.52	N	18 : Unknown function
No Hit	BURPHK1_0306	RALTA_A0293	_	conserved hypothetical protein; putative TRANSMEMBRANE PROTEIN	N	0.52	N	18 : Unknown function
No Hit	BURPHK1_0461	No Hit	_	conserved protein of unknown function	N	0.52	N	18 : Unknown function
No Hit	BURPHK1_1059	No Hit	_	conserved membrane protein of unknown function	N	0.52	N	18 : Unknown function
No Hit	BURPHK1_2496	No Hit	_	conserved protein of unknown function	N	0.52	N	18 : Unknown function
No Hit	BURPHK2_1918	No Hit	_	hypothetical protein	N	0.52	N	18 : Unknown function
No Hit	BURPHK1_2413	RALTA_A2472	_	conserved hypothetical protein, DUF93	N	0.51	N	18 : Unknown function
No Hit	BURPHK2_0385	No Hit	_	conserved protein of unknown function	N	0.51	N	18 : Unknown function
No Hit	BURPHP1_0488	No Hit	_	conserved protein of unknown function	N	0.51	N	18 : Unknown function
No Hit	BURPHP1_0504	No Hit	_	conserved exported protein of unknown function	N	0.51	N	18 : Unknown function
No Hit	BURPHP1_1597	No Hit	_	conserved hypothetical protein of unknown function	N	0.51	N	18 : Unknown function
No Hit	BURPHK2_1251	RALTA_B0564	_	putative Alpha/beta hydrolase	N	0.5	N	18 : Unknown function
RHI36v1_p11482	BURPHK2_1058	No Hit	_	Uncharacterized oxidoreductase C922,06	N	0.5	N	18 : Unknown function
No Hit	BURPHP1_0479	No Hit	_	conserved hypothetical protein with an ATP-binding domain	N	0.5	N	18 : Unknown function
No Hit	BURPHP1_0485	No Hit	_	protein of unknown function	N	0.5	N	18 : Unknown function
No Hit	BURPHK1_0887	RALTA_A2075	_	conserved hypothetical protein	N	0.49	N	18 : Unknown function
RHI36v1_3503	BURPHK2_1544	RALTA_A1161	_	conserved protein of unknown function	N	0.49	N	18 : Unknown function
No Hit	BURPHK1_1649	No Hit	_	conserved exported protein of unknown function	N	0.49	N	18 : Unknown function
No Hit	BURPHK1_1871	No Hit	_	conserved exported protein of unknown function	N	0.49	N	18 : Unknown function
No Hit	BURPHK2_2540	No Hit	_	conserved protein of unknown function	N	0.49	N	18 : Unknown function
No Hit	BURPHP1_0503	No Hit	_	conserved protein of unknown function	N	0.49	N	18 : Unknown function
No Hit	BURPHP1_0202	RALTA_B2196	_	conserved hypothetical protein; putative exported protein	N	0.48	N	18 : Unknown function
No Hit	BURPHK2_2565	RALTA_B1466	_	conserved hypothetical protein; putative exported protein	N	0.48	N	18 : Unknown function
No Hit	BURPHK1_0016	RALTA_A1274	_	conserved hypothetical protein	N	0.48	N	18 : Unknown function
RHI36v1_p11022	BURPHP1_0196	RALTA_B0392	_	conserved protein of unknown function	N	0.47	N	18 : Unknown function
No Hit	BURPHK1_1112	No Hit	_	protein of unknown function	N	0.47	N	18 : Unknown function
No Hit	BURPHK1_1870	No Hit	_	protein of unknown function	N	0.47	N	18 : Unknown function
No Hit	BURPHK2_0276	No Hit	_	conserved protein of unknown function	N	0.47	N	18 : Unknown function
No Hit	BURPHK2_1302	No Hit	_	conserved protein of unknown function	N	0.47	N	18 : Unknown function
No Hit	BURPHK2_1928	No Hit	_	protein of unknown function	N	0.47	N	18 : Unknown function
No Hit	BURPHP1_0494	No Hit	_	conserved protein of unknown function	N	0.47	N	18 : Unknown function
No Hit	BURPHK1_3346	RALTA_A3218	_	conserved hypothetical protein, DUF37	N	0.46	N	18 : Unknown function
No Hit	BURPHK1_1298	No Hit	_	protein of unknown function	N	0.46	N	18 : Unknown function
No Hit	BURPHK1_2159	RALTA_A1048	_	putative transmembrane lipoprotein	N	0.45	N	18 : Unknown function
No Hit	BURPHK1_3051	No Hit	_	protein of unknown function	N	0.45	N	18 : Unknown function
No Hit	BURPHK2_1599	No Hit	_	conserved protein of unknown function	N	0.45	N	18 : Unknown function
No Hit	BURPHP1_0501	No Hit	_	conserved protein of unknown function	N	0.45	N	18 : Unknown function
No Hit	BURPHP1_1490	No Hit	_	conserved protein of unknown function	N	0.45	N	18 : Unknown function
No Hit	BURPHP1_0980	RALTA_B0336	_	Putative transmembrane protein, OmpA/MotB motif	N	0.44	N	18 : Unknown function
No Hit	BURPHK1_0721	No Hit	_	conserved protein of unknown function	N	0.44	N	18 : Unknown function
No Hit	BURPHK1_0888	No Hit	_	protein of unknown function	N	0.44	N	18 : Unknown function
No Hit	BURPHK1_0917	No Hit	_	protein of unknown function	N	0.44	N	18 : Unknown function
RHI36v1_p11020	BURPHP1_0200	No Hit	_	Membrane Protein	N	0.44	N	18 : Unknown function
No Hit	BURPHP1_0482	No Hit	_	conserved protein of unknown function	N	0.44	N	18 : Unknown function
No Hit	BURPHP1_0495	No Hit	_	conserved protein of unknown function	N	0.44	N	18 : Unknown function
No Hit	BURPHK1_0881	No Hit	_	protein of unknown function	N	0.43	N	18 : Unknown function
No Hit	BURPHK1_1650	No Hit	_	protein of unknown function	N	0.42	N	18 : Unknown function
No Hit	BURPHK1_1771	No Hit	_	membrane protein of unknown function	N	0.42	N	18 : Unknown function
No Hit	BURPHK2_0874	No Hit	_	conserved membrane protein of unknown function	N	0.42	N	18 : Unknown function
No Hit	BURPHP1_0370	No Hit	_	putative membrane protein of unknown function	N	0.42	N	18 : Unknown function
No Hit	BURPHK2_1929	RALTA_B0511	_	putative Glycosyl hydrolase, BNR repeat (Asp-box)	N	0.41	N	18 : Unknown function
RHI36v1_3715	BURPHK1_1111	RALTA_B1491	_	conserved protein of unknown function	N	0.4	N	18 : Unknown function
RHI36v1_3504	BURPHK2_1543	RALTA_A1160	_	conserved protein of unknown function	N	0.4	N	18 : Unknown function
No Hit	BURPHK1_1869	No Hit	_	protein of unknown function	N	0.4	N	18 : Unknown function
No Hit	BURPHP1_0490	RALTA_B1017	_	conserved hypothetical protein; DUF879	N	0.39	N	18 : Unknown function
No Hit	BURPHK1_0153	No Hit	_	conserved protein of unknown function	N	0.39	N	18 : Unknown function
RHI36v1_p11274	BURPHK1_2526	No Hit	_	conserved protein of unknown function	N	0.39	N	18 : Unknown function
No Hit	BURPHK1_3068	No Hit	_	protein of unknown function	N	0.39	N	18 : Unknown function
RHI36v1_4207	BURPHK2_0277	No Hit	_	putative D-amino acid oxidase protein	N	0.38	N	18 : Unknown function
No Hit	BURPHK2_0726	No Hit	_	protein of unknown function	N	0.38	N	18 : Unknown function
No Hit	BURPHK2_0771	No Hit	_	conserved protein of unknown function	N	0.38	N	18 : Unknown function
No Hit	BURPHK2_1595	No Hit	_	conserved protein of unknown function	N	0.38	N	18 : Unknown function
RHI36v1_p30028	BURPHK2_2221	RALTA_B1727	_	conserved protein of unknown function	N	0.37	N	18 : Unknown function
No Hit	BURPHK1_1709	No Hit	_	protein of unknown function	N	0.37	N	18 : Unknown function
No Hit	BURPHP1_0496	No Hit	_	conserved exported protein of unknown function	N	0.37	N	18 : Unknown function
No Hit	BURPHK1_2136	No Hit	_	protein of unknown function	N	0.36	N	18 : Unknown function
No Hit	BURPHK1_3080	No Hit	_	protein of unknown function	N	0.35	N	18 : Unknown function
No Hit	BURPHK2_1198	No Hit	_	CMP/dCMP deaminase zinc-binding	N	0.35	N	18 : Unknown function
RHI36v1_4349	BURPHP1_1020	No Hit	_	putative enzyme	N	0.35	N	18 : Unknown function
No Hit	BURPHK2_2291	No Hit	_	protein of unknown function	N	0.34	N	18 : Unknown function
No Hit	BURPHK1_1867	No Hit	_	protein of unknown function	N	0.33	N	18 : Unknown function
No Hit	BURPHK2_1587	No Hit	_	conserved protein of unknown function	N	0.31	N	18 : Unknown function
No Hit	BURPHK2_1247	RALTA_B0565	_	conserved hypothetical protein	N	0.3	N	18 : Unknown function
No Hit	BURPHK1_0169	No Hit	_	exported protein of unknown function	N	0.3	N	18 : Unknown function
No Hit	BURPHK1_1868	No Hit	_	conserved protein of unknown function	N	0.29	N	18 : Unknown function
No Hit	BURPHK2_0615	No Hit	_	conserved protein of unknown function	N	0.29	N	18 : Unknown function
No Hit	BURPHK2_0727	No Hit	_	conserved protein of unknown function	N	0.29	N	18 : Unknown function
No Hit	BURPHK2_1962	No Hit	_	protein of unknown function	N	0.29	N	18 : Unknown function
No Hit	BURPHK2_0729	No Hit	_	protein of unknown function	N	0.27	N	18 : Unknown function
No Hit	BURPHK2_2166	No Hit	_	protein of unknown function	N	0.26	N	18 : Unknown function
No Hit	BURPHK2_1925	No Hit	_	protein of unknown function	N	0.24	N	18 : Unknown function
No Hit	BURPHP1_0060	RALTA_A2127	_	conserved hypothetical protein; TPR repeat region	N	0.22	N	18 : Unknown function
No Hit	BURPHP1_1749	No Hit	_	hypothetical protein of unknown function	N	0.22	N	18 : Unknown function
No Hit	BURPHK2_0728	No Hit	_	protein of unknown function	N	0.21	N	18 : Unknown function
RHI36v1_1060	BURPHK2_1693	No Hit	deoC	2-deoxyribose-5-phosphate aldolase, NAD(P)-linked	N	2.38	N	2 : Purines, pyrimidines, nucleosides, and nucleotides
No Hit	BURPHK1_3297	RALTA_A0630	_	putative adenylate cyclase; CYTH family	N	1.82	N	2 : Purines, pyrimidines, nucleosides, and nucleotides
RHI36v1_2782	BURPHK1_1120	RALTA_A1495	tmk	thymidylate kinase	N	0.65	N	2 : Purines, pyrimidines, nucleosides, and nucleotides
No Hit	BURPHK1_1121	RALTA_A1496	holB	DNA POLYMERASE III, DELTA' SUBUNIT	N	0.64	N	2 : Purines, pyrimidines, nucleosides, and nucleotides
RHI36v1_2180	BURPHK1_1536	RALTA_A1913	ndk	nucleoside diphosphate kinase (NDK) (NDP kinase) (Nucleoside-2-P kinase)	N	0.64	N	2 : Purines, pyrimidines, nucleosides, and nucleotides
RHI36v1_1769	BURPHK1_2234	RALTA_A0858	purD	phosphoribosylglycinamide synthetase phosphoribosylamine-glycine ligase	N	0.64	N	2 : Purines, pyrimidines, nucleosides, and nucleotides
No Hit	BURPHK1_1099	RALTA_A1453	purL	phosphoribosylformyl-glycineamide synthetase	N	0.62	N	2 : Purines, pyrimidines, nucleosides, and nucleotides
RHI36v1_3406	BURPHK1_1654	RALTA_A2550	dht	D-hydantoinase/dihydropyrimidinase	N	0.61	N	2 : Purines, pyrimidines, nucleosides, and nucleotides
RHI36v1_0804	BURPHK1_2758	RALTA_A0457	purH	fused IMP cyclohydrolase ; phosphoribosylaminoimidazolecarboxamide formyltransferase	N	0.61	N	2 : Purines, pyrimidines, nucleosides, and nucleotides
No Hit	BURPHK1_2801	No Hit	_	allantoicase	N	0.52	N	2 : Purines, pyrimidines, nucleosides, and nucleotides
RHI36v1_2709	BURPHK1_1442	RALTA_A1689	pyrH	uridylate kinase	N	0.5	N	2 : Purines, pyrimidines, nucleosides, and nucleotides
No Hit	BURPHK2_2482	No Hit	benB	benzoate 1,2-dioxygenase beta subunit	N	2.18	N	3 : Fatty acid and phospholipid metabolism
No Hit	BURPHK1_1155	No Hit	_	putative acyltransferase	N	1.82	N	3 : Fatty acid and phospholipid metabolism
No Hit	BURPHP2_0629	No Hit	_	Carboxyl transferase	N	1.82	N	3 : Fatty acid and phospholipid metabolism
RHI36v1_4250	BURPHK2_1290	RALTA_A2211	_	putative acyl-CoA transferase protein	N	1.66	N	3 : Fatty acid and phospholipid metabolism
RHI36v1_4218	BURPHK2_1483	No Hit	_	conserved exported protein of unknown function	N	1.55	N	3 : Fatty acid and phospholipid metabolism
No Hit	BURPHK1_1833	No Hit	_	MaoC domain protein dehydratase	N	1.51	N	3 : Fatty acid and phospholipid metabolism
RHI36v1_2439	BURPHK1_2836	RALTA_A2646	accB	acetyl CoA carboxylase, BCCP subunit	N	0.67	N	3 : Fatty acid and phospholipid metabolism
RHI36v1_2438	BURPHK1_2837	RALTA_A2647	accC	acetyl CoA carboxylase, biotin carboxylase subunit,	N	0.67	N	3 : Fatty acid and phospholipid metabolism
No Hit	BURPHK1_0744	No Hit	acpP	Acyl carrier protein 2 (ACP 2)	N	0.67	N	3 : Fatty acid and phospholipid metabolism
RHI36v1_2159	BURPHK1_0892	RALTA_A2071	fabD	malonyl-CoA-[acyl-carrier-protein] transacylase	N	0.67	N	3 : Fatty acid and phospholipid metabolism
RHI36v1_2160	BURPHK1_0893	RALTA_A2070	fabG	3-oxoacyl-[acyl-carrier-protein] reductase	N	0.67	N	3 : Fatty acid and phospholipid metabolism
No Hit	BURPHK1_1488	RALTA_A1947	_	putative exported phospholipase	N	0.66	N	3 : Fatty acid and phospholipid metabolism
No Hit	BURPHK1_0752	RALTA_B1477	_	3-OXOACYL-[ACYL-CARRIER-PROTEIN] SYNTHASE (BETA-KETOACYL-ACP SYNTHASE II)	N	0.65	N	3 : Fatty acid and phospholipid metabolism
RHI36v1_2162	BURPHK1_0895	RALTA_A2067	fabF	3-oxoacyl-[acyl-carrier-protein] synthase II (Beta- ketoacyl-ACP synthase II) (KAS II)	N	0.65	N	3 : Fatty acid and phospholipid metabolism
RHI36v2_p2190031	BURPHK2_1057	No Hit	malK	fused maltose transport subunit, ATP-binding component of ABC superfamily ; regulatory protein	N	0.65	N	3 : Fatty acid and phospholipid metabolism
RHI36v1_3650	BURPHK1_2398	RALTA_A2459	lgt	phosphatidylglycerol-prolipoprotein diacylglyceryl transferase	N	0.63	N	3 : Fatty acid and phospholipid metabolism
RHI36v1_0566	BURPHK1_0295	RALTA_A0280	gpsA	glycerol-3-phosphate dehydrogenase (NAD+)	N	0.62	N	3 : Fatty acid and phospholipid metabolism
RHI36v1_2237	BURPHK1_0891	RALTA_A2072	fabH	3-oxoacyl-[acyl-carrier-protein] synthase III (Beta-ketoacyl-ACP synthase III)(KAS III)	N	0.6	N	3 : Fatty acid and phospholipid metabolism
No Hit	BURPHK1_0753	No Hit	_	Beta-hydroxyacyl-(Acyl-carrier-protein) dehydratase FabA/FabZ	N	0.58	N	3 : Fatty acid and phospholipid metabolism
RHI36v1_2236	BURPHK1_0890	RALTA_A2073	plsX	fatty acid/phospholipid synthesis protein	N	0.57	N	3 : Fatty acid and phospholipid metabolism
RHI36v1_0651	BURPHK1_1638	RALTA_A0179	thiC	thiamine biosynthesis protein ThiC (5'-phosphoryl-5-aminoimidazole, 4-amino-5-hydroxymethyl-2-methylpyrimidine-P)	N	3	N	4 : Biosynthesis of cofactors, prosthetic groups, and carriers
No Hit	BURPHK1_2990	RALTA_A0181	thiS	sulfur transfer protein	N	2.39	N	4 : Biosynthesis of cofactors, prosthetic groups, and carriers
RHI36v1_0655	BURPHK1_2988	RALTA_A0183	thiE	thiamin phosphate synthase (thiamin phosphate pyrophosphorylase)	N	2.36	N	4 : Biosynthesis of cofactors, prosthetic groups, and carriers
No Hit	BURPHK2_1048	RALTA_B1223	_	conserved hypothetical protein, mbtH-like	N	2.34	N	4 : Biosynthesis of cofactors, prosthetic groups, and carriers
RHI36v1_0654	BURPHK1_2989	RALTA_A0182	thiG	thiamin biosynthesis ThiGH complex subunit	N	2.31	N	4 : Biosynthesis of cofactors, prosthetic groups, and carriers
RHI36v1_0652	BURPHK1_2991	RALTA_A0180	thiO	putative thiamine biosynthesis oxidoreductase thiO	N	2.18	N	4 : Biosynthesis of cofactors, prosthetic groups, and carriers
RHI36v1_2566	BURPHK1_2920	No Hit	azoR	NADH-azoreductase, FMN-dependent	N	2.16	N	4 : Biosynthesis of cofactors, prosthetic groups, and carriers
No Hit	BURPHK2_1435	RALTA_A2399	phr	deoxyribodipyrimidine photolyase (photoreactivation), FAD-binding	N	1.93	N	4 : Biosynthesis of cofactors, prosthetic groups, and carriers
No Hit	BURPHK2_2107	No Hit	_	oxidoreductase, molybdopterin-binding	N	1.83	N	4 : Biosynthesis of cofactors, prosthetic groups, and carriers
No Hit	BURPHK2_1038	RALTA_B1237	iucD	L-ornithine 5-monooxygenase(L-ornithine N5-oxygenase) L-lysine 6-monooxygenase ( Lysine N(6)-hydroxylase); Siderophore biosynthesis protein	N	1.82	N	4 : Biosynthesis of cofactors, prosthetic groups, and carriers
No Hit	BURPHK2_1656	RALTA_A1422	puuE	GABA aminotransferase, PLP-dependent	N	1.8	N	4 : Biosynthesis of cofactors, prosthetic groups, and carriers
No Hit	BURPHP1_1071	RALTA_B0669	pqqD1	Coenzyme PQQ synthesis protein D	N	1.78	N	4 : Biosynthesis of cofactors, prosthetic groups, and carriers
No Hit	BURPHP1_1072	RALTA_B0668	pqqE1	Quinoprotein ethanol dehydrogenase; PQQ dehydrogenase family	N	1.77	N	4 : Biosynthesis of cofactors, prosthetic groups, and carriers
No Hit	BURPHK1_1566	RALTA_A1146	iscX	Fe-S cluster assembly putative chaperon or iron donor protein	N	1.75	N	4 : Biosynthesis of cofactors, prosthetic groups, and carriers
No Hit	BURPHK2_1039	RALTA_B1236	iucB	siderophore biosynthesis protein, putative acetyltransferase	N	1.72	N	4 : Biosynthesis of cofactors, prosthetic groups, and carriers
No Hit	BURPHK1_1936	No Hit	pdxY	pyridoxal kinase 2/pyridoxine kinase	N	1.66	N	4 : Biosynthesis of cofactors, prosthetic groups, and carriers
No Hit	BURPHK1_0832	RALTA_A2204	_	putative COBALAMIN BIOSYNTHESIS TRANSMEMBRANE PROTEIN, cobD/cbiB family	N	1.61	N	4 : Biosynthesis of cofactors, prosthetic groups, and carriers
RHI36v1_2895	BURPHK2_1484	RALTA_B1670	folE	GTP cyclohydrolase 1	N	1.59	N	4 : Biosynthesis of cofactors, prosthetic groups, and carriers
No Hit	BURPHK1_0299	RALTA_A0284	_	putative BIOTIN SYNTHESIS METHYLTRANSFERASE, bioC	N	0.67	N	4 : Biosynthesis of cofactors, prosthetic groups, and carriers
No Hit	BURPHK2_0049	No Hit	_	magnesium chelatase, ChlI subunit	N	0.67	N	4 : Biosynthesis of cofactors, prosthetic groups, and carriers
RHI36v1_2935	BURPHK1_1896	RALTA_A1805	crcB	Protein crcB homolog	N	0.67	N	4 : Biosynthesis of cofactors, prosthetic groups, and carriers
RHI36v1_1198	BURPHK1_0284	RALTA_A0262	gshB	glutathione synthetase	N	0.67	N	4 : Biosynthesis of cofactors, prosthetic groups, and carriers
RHI36v1_p11546	BURPHK1_0139	No Hit	_	protein of unknown function	N	0.66	N	4 : Biosynthesis of cofactors, prosthetic groups, and carriers
RHI36v1_2218	BURPHK1_3027	RALTA_A2913	hemB	porphobilinogen synthase	N	0.66	N	4 : Biosynthesis of cofactors, prosthetic groups, and carriers
No Hit	BURPHK1_1071	RALTA_A1370	ispD	4-diphosphocytidyl-2C-methyl-D-erythritol synthase	N	0.66	N	4 : Biosynthesis of cofactors, prosthetic groups, and carriers
No Hit	BURPHK1_0659	RALTA_A2343	ubiD	3-octaprenyl-4-hydroxybenzoate decarboxylase	N	0.66	N	4 : Biosynthesis of cofactors, prosthetic groups, and carriers
No Hit	BURPHK2_1144	No Hit	_	amine oxidase	N	0.65	N	4 : Biosynthesis of cofactors, prosthetic groups, and carriers
No Hit	BURPHK1_2390	RALTA_A2446	btuB	Outer membrane cobalamin receptor translocator, tonB dependent	N	0.65	N	4 : Biosynthesis of cofactors, prosthetic groups, and carriers
RHI36v1_2940	BURPHK1_3245	RALTA_A3076	gcvP	glycine decarboxylase, PLP-dependent, subunit (protein P) of glycine cleavage complex	N	0.65	N	4 : Biosynthesis of cofactors, prosthetic groups, and carriers
RHI36v1_p11607	BURPHK1_0237	No Hit	gcvA	DNA-binding transcriptional dual regulator	N	0.63	N	4 : Biosynthesis of cofactors, prosthetic groups, and carriers
RHI36v1_3423	BURPHK1_2388	RALTA_A2445	hmuU	Hemin transport system permease protein hmuU	N	0.62	N	4 : Biosynthesis of cofactors, prosthetic groups, and carriers
RHI36v1_3422	BURPHK1_2387	RALTA_A2444	hmuV	Hemin import ATP-binding protein hmuV	N	0.62	N	4 : Biosynthesis of cofactors, prosthetic groups, and carriers
RHI36v1_p10376	BURPHK1_0624	RALTA_A2511	nadB	L-aspartate oxidase	N	0.62	N	4 : Biosynthesis of cofactors, prosthetic groups, and carriers
No Hit	BURPHK1_2236	RALTA_A0856	nadD	nicotinic acid mononucleotide adenylyltransferase, NAD(P)-requiring	N	0.62	N	4 : Biosynthesis of cofactors, prosthetic groups, and carriers
RHI36v1_3619	BURPHK1_2235	RALTA_A0857	hemF	coproporphyrinogen III oxidase	N	0.61	N	4 : Biosynthesis of cofactors, prosthetic groups, and carriers
RHI36v1_3168	BURPHK2_0051	No Hit	cobW	Protein cobW	N	0.59	N	4 : Biosynthesis of cofactors, prosthetic groups, and carriers
RHI36v2_p270039	BURPHK2_0947	RALTA_A2236	ispA	geranyltranstransferase	N	0.59	N	4 : Biosynthesis of cofactors, prosthetic groups, and carriers
RHI36v1_0711	BURPHK1_1533	RALTA_A1909	ispG	4-hydroxy-3-methylbut-2-en-1-yl diphosphate synthase	N	0.57	N	4 : Biosynthesis of cofactors, prosthetic groups, and carriers
RHI36v1_p11206	BURPHK1_2505	RALTA_A2390	rmlB	dTDP-glucose 4,6 dehydratase, NAD(P)-binding	N	0.56	N	4 : Biosynthesis of cofactors, prosthetic groups, and carriers
RHI36v1_3087	BURPHK1_1775	RALTA_A1783	ssuD	alkanesulfonate monooxygenase, FMNH(2)-dependent	N	0.55	N	4 : Biosynthesis of cofactors, prosthetic groups, and carriers
RHI36v1_3167	BURPHK2_0050	No Hit	cobN	Aerobic cobaltochelatase subunit cobN	N	0.53	N	4 : Biosynthesis of cofactors, prosthetic groups, and carriers
RHI36v1_3166	BURPHK2_0055	RALTA_A2443	btuR	cob(I)alamin adenolsyltransferase/cobinamide ATP-dependent adenolsyltransferase	N	0.52	N	4 : Biosynthesis of cofactors, prosthetic groups, and carriers
RHI36v1_p10250	BURPHK1_0645	RALTA_A3070	hemN	Oxygen-independent coproporphyrinogen-III oxidase	N	0.52	N	4 : Biosynthesis of cofactors, prosthetic groups, and carriers
RHI36v1_3040	BURPHK2_0057	No Hit	_	Cob(II)yrinic acid a,c-diamide reductase	N	0.5	N	4 : Biosynthesis of cofactors, prosthetic groups, and carriers
No Hit	BURPHK1_2937	RALTA_A2794	hemA	glutamyl tRNA reductase	N	0.5	N	4 : Biosynthesis of cofactors, prosthetic groups, and carriers
RHI36v1_3160	BURPHK2_0056	No Hit	cobB	Cobyrinic acid A,C-diamide synthase	N	0.49	N	4 : Biosynthesis of cofactors, prosthetic groups, and carriers
RHI36v1_0177	BURPHK2_0053	RALTA_B2057	cysG	fused siroheme synthase 1,3-dimethyluroporphyriongen III dehydrogenase and siroheme ferrochelatase ; uroporphyrinogen methyltransferase	N	0.44	N	4 : Biosynthesis of cofactors, prosthetic groups, and carriers
RHI36v1_3163	BURPHK2_0054	No Hit	_	Precorrin-3B C17-methyltransferase protein	N	0.43	N	4 : Biosynthesis of cofactors, prosthetic groups, and carriers
No Hit	BURPHP1_0841	No Hit	_	NMT1/THI5 like domain protein precursor	N	0.38	N	4 : Biosynthesis of cofactors, prosthetic groups, and carriers
No Hit	BURPHK1_2409	RALTA_A2468	cysG	UROPORPHYRINOGEN-III C-METHYLTRANSFERASE PROTEIN	N	0.34	N	4 : Biosynthesis of cofactors, prosthetic groups, and carriers
No Hit	BURPHP1_0845	RALTA_B1225	_	non ribosomal peptide synthase, antibiotic synthesis; contains 1 condensation domain, 1 AMP-acid ligases II domain, PP-binding, Phosphopantetheine attachment site and one taurine catabolism dioxygenase	N	0.33	N	4 : Biosynthesis of cofactors, prosthetic groups, and carriers
No Hit	BURPHK2_0078	No Hit	_	NMT1/THI5 like domain protein	N	0.27	N	4 : Biosynthesis of cofactors, prosthetic groups, and carriers
No Hit	BURPHK1_0522	RALTA_B1931	znuC	zinc transporter subunit: ATP-binding component of ABC superfamily	N	0.0329	N	4 : Biosynthesis of cofactors, prosthetic groups, and carriers
No Hit	BURPHK1_2206	No Hit	_	multicopper oxidase	N	2.56	N	5 : Central intermediary metabolism
No Hit	BURPHK2_0418	No Hit	_	NADPH-dependent FMN reductase	N	2.5	N	5 : Central intermediary metabolism
No Hit	BURPHP1_0022	RALTA_B0521	aslB	arylsulfatase-activating protein	N	2.22	N	5 : Central intermediary metabolism
No Hit	BURPHK2_0678	No Hit	_	AIG2 family protein	N	2.12	N	5 : Central intermediary metabolism
No Hit	BURPHP1_1041	No Hit	_	Beta-ribofuranosylaminobenzene 5'-phosphate synthase family	N	2.1	N	5 : Central intermediary metabolism
No Hit	BURPHP1_0070	No Hit	_	mandelate racemase/muconate lactonizing-like protein	N	1.95	N	5 : Central intermediary metabolism
No Hit	BURPHK2_1751	RALTA_B1476	_	putative polysaccharide deacetylase	N	1.85	N	5 : Central intermediary metabolism
RHI36v1_3807	BURPHK2_2669	No Hit	adc	putative acetoacetate decarboxylase 1	N	1.71	N	5 : Central intermediary metabolism
No Hit	BURPHK2_2287	No Hit	_	Nitrilase	N	1.67	N	5 : Central intermediary metabolism
No Hit	BURPHP1_1254	No Hit	_	putative serine-pyruvate aminotransferase	N	1.66	N	5 : Central intermediary metabolism
No Hit	BURPHK2_0574	RALTA_B1509	frc	formyl-CoA transferase, NAD(P)-binding	N	1.58	N	5 : Central intermediary metabolism
RHI36v1_2552	BURPHP1_0019	No Hit	_	Sulfatase	N	1.54	N	5 : Central intermediary metabolism
RHI36v1_3395	BURPHK1_2439	RALTA_A1070	ureE	Urease accessory protein ureE	N	0.67	N	5 : Central intermediary metabolism
RHI36v1_0176	BURPHP1_0132	RALTA_B0610	nasA	Nitrate reductase	N	0.66	N	5 : Central intermediary metabolism
RHI36v1_p11224	BURPHK1_2434	RALTA_A1065	ureD	Urease accessory protein ureD 2	N	0.65	N	5 : Central intermediary metabolism
RHI36v2_p2150064	BURPHK2_1931	No Hit	betA	choline dehydrogenase, a flavoprotein	N	0.62	N	5 : Central intermediary metabolism
RHI36v1_2743	BURPHK1_1598	RALTA_A1878	glnL	sensory histidine kinase in two-component regulatory system with GlnG	N	0.6	N	5 : Central intermediary metabolism
No Hit	BURPHK2_2162	RALTA_B1649	_	Phosphonoacetate hydrolase; 2-phosphonopropionate hydrolase	N	0.57	N	5 : Central intermediary metabolism
RHI36v1_1208	BURPHK2_0218	No Hit	betC	Choline-sulfatase	N	0.56	N	5 : Central intermediary metabolism
RHI36v1_p11230	BURPHK1_2440	RALTA_A1071	ureF	Urease accessory protein ureF 2	N	0.53	N	5 : Central intermediary metabolism
RHI36v1_3397	BURPHK1_2441	RALTA_A1072	ureG	Urease accessory protein ureG	N	0.53	N	5 : Central intermediary metabolism
RHI36v2_p210009	BURPHK2_0275	No Hit	prpA	4-hydroxyproline epimerase	N	0.52	N	5 : Central intermediary metabolism
No Hit	BURPHK1_2410	RALTA_A2469	cysN	ATP-sulfurylase, subunit 1 (ATP:sulfate adenylyltransferase)	N	0.49	N	5 : Central intermediary metabolism
RHI36v1_p11225	BURPHK1_2436	RALTA_A1066	ureA	Urease subunit gamma	N	0.49	N	5 : Central intermediary metabolism
RHI36v1_p11227	BURPHK1_2438	RALTA_A1069	ureC	Urease alpha subunit (Urea amidohydrolase)	N	0.48	N	5 : Central intermediary metabolism
RHI36v1_2754	BURPHK1_2414	RALTA_A2473	cysI	Sulfite reductase (NADPH) protein	N	0.47	N	5 : Central intermediary metabolism
RHI36v1_3414	BURPHK1_1656	No Hit	_	putative FMN-linked oxidoreductase; dihydropyrimidine/dihydroorate dehydrogenase	N	0.46	N	5 : Central intermediary metabolism
No Hit	BURPHK2_1589	No Hit	_	Phytanoyl-CoA dioxygenase	N	0.46	N	5 : Central intermediary metabolism
RHI36v1_3502	BURPHK2_1545	RALTA_A1162	_	conserved protein of unknown function	N	0.44	N	5 : Central intermediary metabolism
No Hit	BURPHK1_2411	RALTA_A2470	cysD2	ATP-sulfurylase, subunit 2 (ATP:sulfate adenylyltransferase)	N	0.44	N	5 : Central intermediary metabolism
RHI36v1_p11226	BURPHK1_2437	RALTA_A1068	ureB	Urease beta subunit	N	0.44	N	5 : Central intermediary metabolism
No Hit	BURPHP1_0195	RALTA_B0394	_	putative hydrolase protein, putative isochorismatase hydrolase, putative cysteine hydrolase	N	0.43	N	5 : Central intermediary metabolism
RHI36v1_p11257	BURPHK1_1752	RALTA_A1777	cysW	sulfate/thiosulfate transporter subunit ; membrane component of ABC superfamily	N	0.41	N	5 : Central intermediary metabolism
No Hit	BURPHK2_1585	RALTA_B0636	_	putative Ferredoxin:(2Fe-2S)-binding:Carbon monoxide dehydrogenase subunit G (fragment)	N	0.39	N	5 : Central intermediary metabolism
RHI36v1_p11255	BURPHK1_1754	RALTA_A1786	sbp	sulfate transporter subunit ; periplasmic-binding component of ABC superfamily	N	0.39	N	5 : Central intermediary metabolism
RHI36v1_3415	BURPHK1_1657	No Hit	yeiT	putative Fe-S cluster containing oxidoreductase subunit	N	0.37	N	5 : Central intermediary metabolism
No Hit	BURPHK2_1581	No Hit	_	Amidohydrolase	N	0.29	N	5 : Central intermediary metabolism
RHI36v2_p280003	BURPHP2_0643	pRALTA_0386	_	putative nitrogen fixation protein NifZ (fragment)	N	16	N	5.6 : Nitrogen fixation
No Hit	BURPHP2_0640	No Hit	_	putative Nitrogenase cofactor biosynthesis protein NifB (fragment)	N	16	N	5.6 : Nitrogen fixation
No Hit	BURPHP2_0644	pRALTA_0387	fixU	FixU nitrogen fixation protein	N	11	N	5.6 : Nitrogen fixation
RHI36v2_p260006	BURPHP2_0599	pRALTA_0381	fixA	protein fixA; electron transfer flavoprotein beta-subunit (Beta-ETF)	N	2.24	N	5.6 : Nitrogen fixation
RHI36v2_p260009	BURPHP2_0596	No Hit	_	putative Ferredoxin protein, FixX	N	2.19	N	5.6 : Nitrogen fixation
RHI36v2_p250028	BURPHP2_0614	pRALTA_0391	nifD	nitrogenase molybdenum-iron protein alpha chain, NifD	N	1.9	N	5.6 : Nitrogen fixation
RHI36v2_p270058	BURPHP2_0600	No Hit	nifW	Nitrogenase-stabilizing/protective protein nifW	N	1.87	N	5.6 : Nitrogen fixation
RHI36v2_p260008	BURPHP2_0597	pRALTA_0379	fixC	FixC protein; flavoprotein-ubiquinone oxidoreductase	N	1.67	N	5.6 : Nitrogen fixation
RHI36v2_p270008	BURPHP2_0602	pRALTA_0384	nifB	FeMo cofactor biosynthesis protein nifB	N	1.63	N	5.6 : Nitrogen fixation
No Hit	BURPHP2_0639	pRALTA_0250	_	Putative glycosyl hydrolase; putative exported protein	N	19	N	6 : Energy metabolism
No Hit	BURPHK2_2507	RALTA_B0083	_	putative electron transport protein, iron-sulfur cluster binding prot	N	5.27	N	6 : Energy metabolism
No Hit	BURPHK2_2654	RALTA_A2218	phaZ5	Poly (3-hydroxybutyrate) depolymerase	N	3.78	N	6 : Energy metabolism
No Hit	BURPHK2_0928	No Hit	_	acyl-CoA dehydrogenase-like	N	3.76	N	6 : Energy metabolism
No Hit	BURPHK2_1185	No Hit	_	Radical SAM domain protein	N	3.24	N	6 : Energy metabolism
No Hit	BURPHP1_1140	RALTA_A3206	_	putative Succinylglutamate desuccinylase/aspartoacylase	N	2.46	N	6 : Energy metabolism
No Hit	BURPHK1_1743	No Hit	_	putative cytochrome C oxidase	N	2.26	N	6 : Energy metabolism
No Hit	BURPHK2_0532	No Hit	fda	Fructose-bisphosphate aldolase class 1 (Fructose- biphosphate aldolase class I) (FBP aldolase)	N	2.22	N	6 : Energy metabolism
No Hit	BURPHK2_0908	No Hit		Phasin family protein	N	2.18	N	6 : Energy metabolism
No Hit	BURPHK1_1988	No Hit	aceE	pyruvate dehydrogenase, decarboxylase component E1, thiamin-binding	N	2.14	N	6 : Energy metabolism
RHI36v1_1972	BURPHP1_0028	No Hit	gcd	glucose dehydrogenase	N	2.12	N	6 : Energy metabolism
No Hit	BURPHP1_1139	RALTA_B1086	gabD2	succinate-semialdehyde dehydrogenase I, NADP-dependent, similar to gabD	N	2.1	N	6 : Energy metabolism
RHI36v1_3850	BURPHK1_2624	RALTA_A1561	ldhA	fermentative D-lactate dehydrogenase, NAD-dependent	N	2.08	N	6 : Energy metabolism
No Hit	BURPHK2_2198	No Hit	poxB	pyruvate dehydrogenase (pyruvate oxidase), thiamin-dependent, FAD-binding	N	1.97	N	6 : Energy metabolism
No Hit	BURPHK2_1553	RALTA_B1685	fdoE	Formate dehydrogenase accessory protein	N	1.89	N	6 : Energy metabolism
RHI36v1_p10879	BURPHP1_0315	No Hit	_	Uncharacterized oxidoreductase MexAM1_META1p0182	N	1.88	N	6 : Energy metabolism
RHI36v1_3798	BURPHK1_2671	No Hit	_	protein of unknown function	N	1.83	N	6 : Energy metabolism
RHI36v1_4069	BURPHP1_1213	No Hit	_	Aldo/keto reductase	N	1.82	N	6 : Energy metabolism
RHI36v2_p2140020	BURPHK2_0522	RALTA_A1429	puuC	gamma-Glu-gamma-aminobutyraldehyde dehydrogenase, NAD(P)H-dependent	N	1.81	N	6 : Energy metabolism
No Hit	BURPHK2_1413	RALTA_B1367	glgX	glycogen debranching enzyme	N	1.8	N	6 : Energy metabolism
No Hit	BURPHK2_1415	RALTA_B1365	_	trehalose synthase-like	N	1.79	N	6 : Energy metabolism
RHI36v1_1938	BURPHK1_2595	No Hit	zwf	Glucose-6-phosphate 1-dehydrogenase	N	1.79	N	6 : Energy metabolism
RHI36v1_1087	BURPHK2_0980	RALTA_A3199	_	putative 3-oxoacyl-[acyl-carrier-protein] reductase protein	N	1.78	N	6 : Energy metabolism
RHI36v1_p11593	BURPHK2_2529	No Hit	_	Short-chain dehydrogenase/reductase SDR	N	1.78	N	6 : Energy metabolism
No Hit	BURPHP2_0029	No Hit	_	Isochorismatase hydrolase	N	1.78	N	6 : Energy metabolism
No Hit	BURPHK2_0305	RALTA_A2255	_	putative TAUTOMERASE (4-OXALOCROTONATE TAUTOMERASE)	N	1.74	N	6 : Energy metabolism
No Hit	BURPHK1_0782	RALTA_A0601	_	formate dehydrogenase, delta subunit	N	1.73	N	6 : Energy metabolism
RHI36v1_3808	BURPHK2_2670	No Hit	_	3-hydroxybutyrate dehydrogenase	N	1.73	N	6 : Energy metabolism
RHI36v1_p11303	BURPHK2_2234	RALTA_B1108	mmsB	putative 3-hydroxyisobutyrate dehydrogenase	N	1.73	N	6 : Energy metabolism
RHI36v1_p10109	BURPHK2_1412	No Hit	treZ	Malto-oligosyltrehalose trehalohydrolase	N	1.73	N	6 : Energy metabolism
No Hit	BURPHP2_0628	pRALTA_0449	_	Cytochrome P450-terp	N	1.7	N	6 : Energy metabolism
No Hit	BURPHK2_1416	RALTA_B1364	glgE	glycosidase hydrolase, weak Alpha amylase catalytic region domain	N	1.7	N	6 : Energy metabolism
RHI36v1_3628	BURPHK1_2959	RALTA_A2856	_	fragment of Cytochrome b/c1 [Contains: Cytochrome b; Cytochrome c1] (part 1)	N	1.68	N	6 : Energy metabolism
No Hit	BURPHP1_1632	No Hit	_	putative NADP oxidoreductase coenzyme F420-dependent	N	1.68	N	6 : Energy metabolism
No Hit	BURPHK1_1584	RALTA_A1298	phaP1	phasin; polyhydroxyalkanoate synthesis and granule formation regulator/factor	N	1.68	N	6 : Energy metabolism
No Hit	BURPHP1_1070	RALTA_B0670	pqqC1	Pyrroloquinoline-quinone synthase (Coenzyme PQQ synthesis protein C)	N	1.67	N	6 : Energy metabolism
No Hit	BURPHP1_0162	RALTA_B1271	_	putative Thiol-disulfide oxidoreductase	N	1.66	N	6 : Energy metabolism
No Hit	BURPHK1_2594	No Hit	_	ROK family protein	N	1.64	N	6 : Energy metabolism
No Hit	BURPHK2_2414	RALTA_B1975	_	putative GLYCOSYL TRANSFERASE	N	1.58	N	6 : Energy metabolism
No Hit	BURPHK2_1655	RALTA_A1423	gabD1	succinate-semialdehyde dehydrogenase I, NADP-dependent	N	1.57	N	6 : Energy metabolism
RHI36v1_1134	BURPHK1_3227	No Hit	_	putative oxidoreductase	N	1.56	N	6 : Energy metabolism
No Hit	BURPHK1_2348	RALTA_A0731	aldH	aldehyde dehydrogenase	N	1.55	N	6 : Energy metabolism
No Hit	BURPHP1_0082	No Hit	_	Asp/Glu/hydantoin racemase	N	1.54	N	6 : Energy metabolism
RHI36v1_1369	BURPHK2_2264	RALTA_B1085	_	putative altronate hydrolase/glucarate dehydratase	N	1.53	N	6 : Energy metabolism
RHI36v1_0839	BURPHK1_2947	No Hit	_	putative oxidoreductase protein	N	1.51	N	6 : Energy metabolism
RHI36v1_p10848	BURPHK1_2667	RALTA_B0041	gmd	GDP-D-mannose dehydratase, NAD(P)-binding	N	1.51	N	6 : Energy metabolism
No Hit	BURPHK2_1411	RALTA_B1368	malQ	4-alpha-glucanotransferase (amylomaltase)	N	1.51	N	6 : Energy metabolism
No Hit	BURPHK1_1658	RALTA_B1312	_	Amidase, hydantoinase/carbamoylase, N-carbamoyl-L-amino-acid hydrolase	N	0.67	N	6 : Energy metabolism
No Hit	BURPHP1_0621	RALTA_B0488	_	putative 3-oxosteroid 1-dehydrogenase	N	0.67	N	6 : Energy metabolism
No Hit	BURPHK2_0181	RALTA_B0291	bcsZ	endo-1,4-D-glucanase; glycosyl hydrolase 8 (cellulase D) family; signal peptide	N	0.67	N	6 : Energy metabolism
No Hit	BURPHK1_3217	RALTA_B0246	flhC1	Flagellar transcriptional activator flhC; sigma factor	N	0.67	N	6 : Energy metabolism
RHI36v1_p11420	BURPHK1_1951	RALTA_A2492	hutH	Histidine ammonia-lyase	N	0.67	N	6 : Energy metabolism
RHI36v1_0663	BURPHK1_2557	No Hit	_	putative oxidoreductase	N	0.66	N	6 : Energy metabolism
RHI36v2_p2150018	BURPHK2_1886	No Hit	_	putative electron transfer flavoprotein, beta subunit (FixA-like)	N	0.66	N	6 : Energy metabolism
No Hit	BURPHK2_2470	No Hit	_	Aspartate racemase	N	0.66	N	6 : Energy metabolism
No Hit	BURPHK2_1906	RALTA_A0433	ttuC3	tartrate dehydrogenase	N	0.66	N	6 : Energy metabolism
No Hit	BURPHK1_1888	RALTA_A1896	_	Putative oxidoreductase	N	0.65	N	6 : Energy metabolism
No Hit	BURPHK2_1881	RALTA_A0415	_	putative citrate synthase	N	0.65	N	6 : Energy metabolism
No Hit	BURPHK1_3267	RALTA_A3091	atpC	membrane-bound ATP synthase, F1 sector, epsilon-subunit	N	0.65	N	6 : Energy metabolism
No Hit	BURPHP1_0348	RALTA_B0366	acnB	bifunctional aconitate hydratase 2 and 2-methylisocitrate dehydratase	N	0.64	N	6 : Energy metabolism
No Hit	BURPHK2_2209	RALTA_A2493	hutC1	HISTIDINE UTILIZATION REPRESSOR, TRANSCRIPTIONal REGULATOR GntR family	N	0.64	N	6 : Energy metabolism
RHI36v1_1082	BURPHK1_0670	RALTA_B2294	glk	Glucokinase	N	0.63	N	6 : Energy metabolism
No Hit	BURPHK2_0228	RALTA_B0456	_	putative FMN oxidoreductase	N	0.62	N	6 : Energy metabolism
No Hit	BURPHK1_2265	RALTA_A1129	rsxB	FERREDOXIN [4FE-4S] PROTEIN	N	0.62	N	6 : Energy metabolism
RHI36v1_p11178	BURPHK2_1241	RALTA_A1728	_	Asparaginase	N	0.61	N	6 : Energy metabolism
No Hit	BURPHK1_2763	RALTA_A0449	_	phosphoglycerate mutase	N	0.61	N	6 : Energy metabolism
RHI36v1_0559	BURPHK2_1385	RALTA_A2129	sdhA	succinate dehydrogenase, flavoprotein subunit	N	0.61	N	6 : Energy metabolism
RHI36v1_p11205	BURPHK1_2502	RALTA_A2389	rmlD	dTDP-4-dehydrorhamnose reductase subunit, NAD(P)-binding, of dTDP-L-rhamnose synthase	N	0.6	N	6 : Energy metabolism
No Hit	BURPHK1_0311	RALTA_A0298	_	electron transport protein SCO1/SenC	N	0.59	N	6 : Energy metabolism
RHI36v1_2879	BURPHK1_2175	RALTA_A1032	tpiA	triosephosphate isomerase	N	0.59	N	6 : Energy metabolism
No Hit	BURPHK1_0760	RALTA_B2238	_	Putative monooxygenase, FAD-binding	N	0.58	N	6 : Energy metabolism
RHI36v1_3801	BURPHK2_0478	No Hit	athL	Pyrogallol hydroxytransferase large subunit	N	0.58	N	6 : Energy metabolism
RHI36v1_3563	BURPHK1_1047	RALTA_B1123	kdgK	2-dehydro-3-deoxygluconokinase protein	N	0.57	N	6 : Energy metabolism
RHI36v1_p11204	BURPHK1_2504	RALTA_A2388	rmlA	glucose-1-phosphate thymidylyltransferase	N	0.57	N	6 : Energy metabolism
No Hit	BURPHK2_0875	No Hit	_	oxidoreductase, FAD-binding family protein	N	0.56	N	6 : Energy metabolism
RHI36v1_0608	BURPHK2_1375	RALTA_A2137	acnA	aconitate hydratase 1	N	0.56	N	6 : Energy metabolism
RHI36v1_p11203	BURPHK1_2503	RALTA_A2387	rmlC	dTDP-4-deoxyrhamnose-3,5-epimerase	N	0.56	N	6 : Energy metabolism
RHI36v1_p10057	BURPHK1_0457	No Hit	cycG	Diheme cytochrome c-type	N	0.55	N	6 : Energy metabolism
No Hit	BURPHK2_1254	RALTA_B0571	_	putative Acetolactate synthase	N	0.54	N	6 : Energy metabolism
No Hit	BURPHK2_1602	No Hit	_	FAD dependent oxidoreductase	N	0.54	N	6 : Energy metabolism
RHI36v2_p2150021	BURPHK2_1889	No Hit	_	FAD dependent oxidoreductase	N	0.54	N	6 : Energy metabolism
No Hit	BURPHK1_1749	RALTA_A1824	ansB2	Asparaginase	N	0.54	N	6 : Energy metabolism
RHI36v1_2374	BURPHK1_2172	RALTA_A1035	nuoB	NADH-quinone oxidoreductase chain B (NADH dehydrogenase I, chain B) (NDH-1, chain B)	N	0.54	N	6 : Energy metabolism
RHI36v1_2388	BURPHK1_2160	No Hit	nuoN	NADH-quinone oxidoreductase subunit N	N	0.54	N	6 : Energy metabolism
RHI36v1_p11549	BURPHK1_3258	RALTA_A3086	putA	fused DNA-binding transcriptional regulator ; proline dehydrogenase ; pyrroline-5-carboxylate dehydrogenase	N	0.54	N	6 : Energy metabolism
RHI36v1_1589	BURPHK1_0671	RALTA_B2295	pgl	6-phosphogluconolactonase	N	0.53	N	6 : Energy metabolism
No Hit	BURPHK1_0014	No Hit	yfeG	putative DNA-binding transcriptional regulator	N	0.53	N	6 : Energy metabolism
No Hit	BURPHK2_1249	RALTA_B0567	_	putative Short-chain dehydrogenase/reductase SDR	N	0.52	N	6 : Energy metabolism
No Hit	BURPHP1_0552	No Hit	_	Rieske (2Fe-2S) domain protein	N	0.52	N	6 : Energy metabolism
RHI36v1_p10399	BURPHK1_2477	No Hit	galE	UDP-glucose 4-epimerase	N	0.52	N	6 : Energy metabolism
RHI36v1_p10823	BURPHP2_0317	No Hit	_	MmgE/PrpD family protein	N	0.51	N	6 : Energy metabolism
No Hit	BURPHP1_0851	No Hit	_	FAD dependent oxidoreductase	N	0.5	N	6 : Energy metabolism
No Hit	BURPHK2_0967	RALTA_A1056	cyoB1	cytochrome o ubiquinol oxidase, subunit I	N	0.5	N	6 : Energy metabolism
No Hit	BURPHK2_1248	RALTA_B0566	_	putative oxidoreductase, putative Rieske (2Fe-2S) region	N	0.48	N	6 : Energy metabolism
No Hit	BURPHK2_0969	RALTA_A1058	cyoD1	cytochrome o ubiquinol oxidase, subunit IV	N	0.48	N	6 : Energy metabolism
RHI36v1_1643	BURPHK1_3140	No Hit	dppD	dipeptide transporter ; ATP-binding component of ABC superfamily	N	0.48	N	6 : Energy metabolism
RHI36v1_p10170	BURPHK1_2168	RALTA_A1039	nuoF	NADH:ubiquinone oxidoreductase, chain F	N	0.48	N	6 : Energy metabolism
RHI36v1_3054	BURPHK1_2091	RALTA_A2031	fumA	fumarate hydratase (fumarase A), aerobic Class I	N	0.47	N	6 : Energy metabolism
RHI36v1_0175	BURPHK2_1246	No Hit	nirD	Nitrite reductase (NAD(P)H) protein, small subunit	N	0.47	N	6 : Energy metabolism
RHI36v1_2994	BURPHP1_0259	No Hit	yneH	putative glutaminase	N	0.47	N	6 : Energy metabolism
RHI36v1_p10645	BURPHK2_0968	RALTA_B2234	cyoC	Cytochrome o ubiquinol oxidase subunit III (Ubiquinol oxidase chain C)	N	0.46	N	6 : Energy metabolism
No Hit	BURPHP1_0110	No Hit	_	Aspartate racemase	N	0.45	N	6 : Energy metabolism
RHI36v1_2376	BURPHK1_2170	RALTA_A1037	nuoD	NADH-quinone oxidoreductase chain D (NADH dehydrogenase I, chain D) (NDH-1, chain D)	N	0.45	N	6 : Energy metabolism
No Hit	BURPHP1_0499	No Hit	_	Aspartate racemase precursor	N	0.44	N	6 : Energy metabolism
RHI36v1_0557	BURPHK2_1386	RALTA_A2128	sdhB	succinate dehydrogenase, Fe-S protein	N	0.43	N	6 : Energy metabolism
RHI36v1_p11614	BURPHK2_1578	RALTA_B1275	ywrD	putative gamma-glutamyltransferase ywrD	N	0.43	N	6 : Energy metabolism
No Hit	BURPHK2_1586	No Hit	_	putative alcohol dehydrogenase	N	0.38	N	6 : Energy metabolism
No Hit	BURPHK2_2223	RALTA_B1080	appC	Cytochrome bd ubiquinol oxidase, subunit I	N	0.37	N	6 : Energy metabolism
No Hit	BURPHK2_1597	No Hit	_	Radical SAM domain protein	N	0.36	N	6 : Energy metabolism
No Hit	BURPHK2_0614	RALTA_A1055	cyoA1	cytochrome o ubiquinol oxidase, subunit II	N	0.26	N	6 : Energy metabolism
No Hit	BURPHP2_0337	No Hit	_	putative amino acid permease	N	6.77	N	7 : Transport and binding proteins
No Hit	BURPHK2_1265	No Hit	_	major facilitator transporter	N	5.5	N	7 : Transport and binding proteins
No Hit	BURPHK1_2606	No Hit		hydrophobe/amphiphile efflux family protein	N	3.85	N	7 : Transport and binding proteins
No Hit	BURPHP2_0650	No Hit	_	putative Lysine/homoserine lactone exporter protein	N	3.4	N	7 : Transport and binding proteins
No Hit	BURPHK2_1010	No Hit	_	NIPSNAP family containing protein	N	2.24	N	7 : Transport and binding proteins
No Hit	BURPHK2_1015	No Hit	_	transport-associated	N	2.22	N	7 : Transport and binding proteins
No Hit	BURPHK1_1641	No Hit	yghK	glycolate transporter	N	2.19	N	7 : Transport and binding proteins
No Hit	BURPHK2_1697	No Hit	_	Monosaccharide-transporting ATPase	N	2.14	N	7 : Transport and binding proteins
RHI36v1_p10682	BURPHP1_0917	No Hit	_	putative sugar ABC Transporter, periplasmic substrate-binding protein	N	2.01	N	7 : Transport and binding proteins
RHI36v1_3142	BURPHK2_2570	No Hit	_	Sugar ABC transporter	N	1.86	N	7 : Transport and binding proteins
RHI36v1_1853	BURPHK2_2443	No Hit	_	NIPSNAP family containing protein	N	1.85	N	7 : Transport and binding proteins
No Hit	BURPHK2_2266	No Hit	_	putative simple sugar transport system substrate-binding protein precursor	N	1.83	N	7 : Transport and binding proteins
No Hit	BURPHK1_1720	No Hit	_	putative sugar ABC transporter, periplasmic sugar-binding protein	N	1.82	N	7 : Transport and binding proteins
RHI36v1_0208	BURPHK1_0166	RALTA_A0554	yfeH	putative sodium/bile acid symporter family (mazG-like)	N	1.63	N	7 : Transport and binding proteins
RHI36v1_p10993	BURPHK2_2271	No Hit	_	putative sugar ABC transporter, substrate binding protein; ribose ABC transporter	N	1.61	N	7 : Transport and binding proteins
No Hit	BURPHK2_0954	RALTA_A1560	_	putative transporter, Permease Membrane Region PF06826,2 (YidE/YbjL duplication),	N	1.55	N	7 : Transport and binding proteins
RHI36v1_0945	BURPHK2_1857	No Hit	_	putative amino acid exporter	N	1.55	N	7 : Transport and binding proteins
No Hit	BURPHP1_1036	No Hit	_	Extracellular solute-binding protein family 3 precursor	N	1.54	N	7 : Transport and binding proteins
No Hit	BURPHP1_1646	No Hit	_	ABC transporter, permease protein	N	1.53	N	7 : Transport and binding proteins
No Hit	BURPHK1_0769	RALTA_A2046	_	Sodium/hydrogen exchanger	N	1.52	N	7 : Transport and binding proteins
No Hit	BURPHP2_0258	No Hit	_	Extracellular solute-binding protein family 1	N	1.52	N	7 : Transport and binding proteins
No Hit	BURPHK1_0938	RALTA_A0714	_	putative transporter, Major facilitator superfamily MFS_1	N	1.51	N	7 : Transport and binding proteins
No Hit	BURPHK1_2986	RALTA_A2885	_	conserved hypothetical protein, DUF140; Putative abc-type transporter, membrane component	N	0.65	N	7 : Transport and binding proteins
RHI36v1_p10404	BURPHK2_0172	No Hit	_	putative ionic transporter y4hA	N	0.64	N	7 : Transport and binding proteins
No Hit	BURPHK2_2241	No Hit	_	Major facilitator superfamily MFS_1	N	0.64	N	7 : Transport and binding proteins
No Hit	BURPHP2_0671	No Hit	_	extracellular solute-binding protein	N	0.64	N	7 : Transport and binding proteins
No Hit	BURPHK1_1018	RALTA_A1945	_	multidrug efflux system transporter	N	0.62	N	7 : Transport and binding proteins
RHI36v1_2583	BURPHK1_0985	RALTA_A1817	_	putative low-affinity phosphate transport protein	N	0.62	N	7 : Transport and binding proteins
RHI36v1_0358	BURPHK1_0527	No Hit	_	putative ABC transporter, periplasmic binding protein	N	0.62	N	7 : Transport and binding proteins
RHI36v1_0773	BURPHK1_2224	RALTA_A0978	kdpC	potassium translocating ATPase, subunit C	N	0.62	N	7 : Transport and binding proteins
No Hit	BURPHK1_2985	RALTA_A2884	_	putative ABC-type transporter, periplasmic binding component	N	0.61	N	7 : Transport and binding proteins
No Hit	BURPHK1_1390	RALTA_A1611	_	putative transporter, ABC superfamily, atp_binding component, duplicated ATPase domains; highly similar to hypothetical E,coli ybiT	N	0.6	N	7 : Transport and binding proteins
No Hit	BURPHK1_2180	RALTA_A1027	_	putative branched amino acid ABC TRANSPORTER, periplasmic component	N	0.6	N	7 : Transport and binding proteins
No Hit	BURPHK1_1060	No Hit	_	ABC transporter, ATP-binding protein	N	0.6	N	7 : Transport and binding proteins
RHI36v2_p230015	BURPHP1_1705	No Hit	_	putative ABC transporter substrate-binding protein	N	0.6	N	7 : Transport and binding proteins
No Hit	BURPHK1_3283	RALTA_A3109	_	putative branched-chain amino acid transport system permease, membrane component	N	0.59	N	7 : Transport and binding proteins
No Hit	BURPHK1_2435	RALTA_B1904	_	high affinity periplasmic solute-binding protein; high affinity transport system	N	0.58	N	7 : Transport and binding proteins
No Hit	BURPHK1_3282	RALTA_A3108	_	putative branched-chain amino acid transport system permease, ATP_binding component	N	0.58	N	7 : Transport and binding proteins
No Hit	BURPHK1_3257	RALTA_A3085	_	putative ABC-type branched-chain amino acid transport system, periplasmic component	N	0.58	N	7 : Transport and binding proteins
No Hit	BURPHK1_1624	RALTA_A1431	_	putative ABC TRANSPORTER, ATP-BINDING component	N	0.57	N	7 : Transport and binding proteins
No Hit	BURPHK1_2980	RALTA_A2879	yadH	putative transporter subunit: membrane component of ABC superfamily	N	0.57	N	7 : Transport and binding proteins
No Hit	BURPHK1_2981	RALTA_A2880	_	ABC transporter related	N	0.56	N	7 : Transport and binding proteins
RHI36v1_4082	BURPHK2_0174	No Hit	_	Extracellular solute-binding protein family 3	N	0.56	N	7 : Transport and binding proteins
RHI36v1_2125	BURPHK1_0420	RALTA_A0409	_	ABC transporter B family member 25, mitochondrial	N	0.56	N	7 : Transport and binding proteins
RHI36v1_p11027	BURPHK2_0972	No Hit	_	putative ABC transporter, substrate-binding protein	N	0.55	N	7 : Transport and binding proteins
No Hit	BURPHP1_1471	No Hit	_	putative substrate-binding region of ABC-type glycine betaine transport system precursor	N	0.55	N	7 : Transport and binding proteins
No Hit	BURPHK1_3142	RALTA_A2752	dppB2	dipeptide transport protein 1 (ABC superfamily, membrane component)	N	0.55	N	7 : Transport and binding proteins
No Hit	BURPHK1_0009	No Hit	_	putative ethanolamine permease	N	0.53	N	7 : Transport and binding proteins
No Hit	BURPHP1_1221	RALTA_A1216	_	putative ABC-type dipeptide transport system, ATP_binding component	N	0.51	N	7 : Transport and binding proteins
RHI36v1_0715	BURPHK1_1652	RALTA_A0760	yecS	putative transporter subunit: permease component of ABC superfamily transporter	N	0.51	N	7 : Transport and binding proteins
No Hit	BURPHK1_0105	RALTA_A0215	_	Cationic amino acid transporter	N	0.49	N	7 : Transport and binding proteins
No Hit	BURPHK1_2500	No Hit	_	ABC-2 type transport system integral membrane protein	N	0.49	N	7 : Transport and binding proteins
RHI36v1_0716	BURPHK1_1651	No Hit	yecC	putative transporter subunit: ATP-binding component of ABC superfamily transporter	N	0.49	N	7 : Transport and binding proteins
RHI36v1_3386	BURPHK1_2433	RALTA_A1064	_	putative ATP-binding component of ABC transporter	N	0.48	N	7 : Transport and binding proteins
No Hit	BURPHP1_0498	No Hit	_	Sodium:dicarboxylate symporter	N	0.48	N	7 : Transport and binding proteins
RHI36v1_p40021	BURPHP1_0258	No Hit	virB2	Type IV secretion system protein VirB2	N	0.48	N	7 : Transport and binding proteins
RHI36v1_p10509	BURPHK1_1395	No Hit	_	Inner-membrane translocator	N	0.47	N	7 : Transport and binding proteins
No Hit	BURPHP1_0497	No Hit	_	Extracellular solute-binding protein family 3 precursor	N	0.47	N	7 : Transport and binding proteins
RHI36v1_0638	BURPHK1_0282	RALTA_A0260	amtB	ammonium transporter	N	0.47	N	7 : Transport and binding proteins
RHI36v1_1642	BURPHK1_3141	RALTA_A1724	dppC	dipeptide transporter ; membrane component of ABC superfamily	N	0.47	N	7 : Transport and binding proteins
No Hit	BURPHK1_0314	RALTA_A1746	metQ	DL-methionine transporter subunit ; periplasmic-binding component of ABC superfamily	N	0.47	N	7 : Transport and binding proteins
No Hit	BURPHK1_0817	RALTA_A0792	metN1	D- and L-methionine ABC transporter, atp_binding component	N	0.46	N	7 : Transport and binding proteins
RHI36v1_p10508	BURPHK1_1396	RALTA_A0883	_	putative ATP-binding component of ABC transporter	N	0.45	N	7 : Transport and binding proteins
RHI36v1_4083	BURPHK2_0175	No Hit	yecS	putative transporter subunit: permease component of ABC superfamily transporter	N	0.44	N	7 : Transport and binding proteins
RHI36v1_4084	BURPHK2_0176	No Hit	yecS	putative transporter subunit: permease component of ABC superfamily transporter	N	0.44	N	7 : Transport and binding proteins
RHI36v1_2845	BURPHK1_1394	RALTA_A0881	_	putative ABC transporter, permease protein	N	0.43	N	7 : Transport and binding proteins
No Hit	BURPHK2_1895	No Hit	_	outer membrane porin OpcP	N	0.43	N	7 : Transport and binding proteins
RHI36v1_0171	BURPHK2_0391	RALTA_A0304	_	Nitrate transporter component, nrtA	N	0.41	N	7 : Transport and binding proteins
No Hit	BURPHK2_0898	RALTA_A0042	_	putative OUTER MEMBRANE PORIN	N	0.41	N	7 : Transport and binding proteins
RHI36v1_3385	BURPHK1_2432	RALTA_A1063	_	putative branched-chain amino acid ABC transporter (ATP-binding protein)	N	0.4	N	7 : Transport and binding proteins
RHI36v1_3383	BURPHK1_2430	RALTA_A1061	_	Urea ABC transporter, permease protein UrtB	N	0.39	N	7 : Transport and binding proteins
RHI36v1_3382	BURPHK1_2429	RALTA_A1060	_	putative branched-chain amino acid ABC transporter (substrate-binding protein)	N	0.39	N	7 : Transport and binding proteins
No Hit	BURPHP1_0500	No Hit	_	Sodium:dicarboxylate symporter precursor	N	0.38	N	7 : Transport and binding proteins
No Hit	BURPHK1_0819	RALTA_A0794	metQ1	D- and L-methionine ABC transporter, periplasmic component	N	0.38	N	7 : Transport and binding proteins
No Hit	BURPHK1_0818	RALTA_A0793	metI1	D- and L-methionine ABC transporter, membrane component	N	0.36	N	7 : Transport and binding proteins
No Hit	BURPHK1_0631	RALTA_A2504	_	putative branched amino acids ABC transporter, periplasmic binding component	N	0.35	N	7 : Transport and binding proteins
RHI36v1_2844	BURPHK2_1199	RALTA_A0880	_	Basic membrane lipoprotein	N	0.35	N	7 : Transport and binding proteins
No Hit	BURPHP1_0109	RALTA_A0651	dctA2	citrate and C4-dicarboxylic acids transport protein (DAACS family)	N	0.34	N	7 : Transport and binding proteins
RHI36v1_3384	BURPHK1_2431	RALTA_A1062	_	putative urea or short-chain amide ABC transporter, permease protein	N	0.33	N	7 : Transport and binding proteins
No Hit	BURPHK1_0170	RALTA_A0988	_	putative outer membrane porin	N	0.33	N	7 : Transport and binding proteins
No Hit	BURPHK1_2679	No Hit	_	major facilitator transporter	N	0.33	N	7 : Transport and binding proteins
No Hit	BURPHP1_1690	RALTA_B1290	potD	Spermidine/putrescine-binding periplasmic protein; ABC transporter periplasmic substrate-binding protein	N	0.32	N	7 : Transport and binding proteins
No Hit	BURPHK2_1705	RALTA_B1787	_	putative general substrate transporter; Major facilitator superfamily MFS_1	N	0.2	N	7 : Transport and binding proteins
No Hit	BURPHK2_2419	RALTA_B1980	_	conserved hypothetical protein, COG3868	N	2.07	N	7 : Transport and binding proteins
No Hit	BURPHK2_1766	No Hit	_	putative natural resistance-associated macrophage protein	N	1.98	N	7 : Transport and binding proteins
No Hit	BURPHK2_2418	RALTA_B1979	_	conserved Hypothetical protein; putative Protein prenyltransferase; putative membrane protein	N	1.93	N	7 : Transport and binding proteins
RHI36v1_p11375	BURPHK2_1472	No Hit	potA	polyamine transporter subunit ; ATP-binding component of ABC superfamily	N	1.88	N	7 : Transport and binding proteins
RHI36v1_0510	BURPHK1_2611	RALTA_B1544	_	Transport-associated	N	1.67	N	7 : Transport and binding proteins
RHI36v1_p11600	BURPHK1_2119	No Hit	_	Amino acid ABC transporter	N	1.6	N	7 : Transport and binding proteins
No Hit	BURPHK2_2413	RALTA_B1974	_	putative TRANSMEMBRANE PROTEIN, COG4267	N	1.54	N	7 : Transport and binding proteins
RHI36v1_p10366	BURPHK2_2204	No Hit	hisQ	histidine/lysine/arginine/ornithine transporter subunit ; membrane component of ABC superfamily	N	0.67	N	7 : Transport and binding proteins
RHI36v1_3933	BURPHK1_2775	RALTA_A0431	aapP	amino-acid transporter subunit ; ATP-binding component of ABC superfamily	N	0.67	N	7 : Transport and binding proteins
No Hit	BURPHK2_2226	RALTA_B2309	_	putative permease, inner membrane protein, Xanthine/uracil/vitamin C permease family	N	0.66	N	7 : Transport and binding proteins
No Hit	BURPHP1_0605	RALTA_B1907	_	putative ABC transporter ATP-binding protein	N	0.66	N	7 : Transport and binding proteins
RHI36v1_4255	BURPHK1_0675	No Hit	_	putative sugar ABC transporter, permease protein	N	0.64	N	7 : Transport and binding proteins
No Hit	BURPHK1_2777	RALTA_A0429	gltJ	glutamate/aspartate transport protein; ABC superfamily, membrane component	N	0.64	N	7 : Transport and binding proteins
No Hit	BURPHK2_0557	RALTA_B1992	_	putative transporter, periplasmic component	N	0.63	N	7 : Transport and binding proteins
No Hit	BURPHP1_0522	RALTA_B1915	_	putative molybdate transport system substrate-binding protein; extracellular metal-binding protein	N	0.63	N	7 : Transport and binding proteins
RHI36v1_4254	BURPHK1_0674	No Hit	_	putative sugar-binding periplasmic protein	N	0.61	N	7 : Transport and binding proteins
No Hit	BURPHK2_1910	No Hit	_	amino acid permease-associated region	N	0.61	N	7 : Transport and binding proteins
RHI36v1_1603	BURPHK1_1384	No Hit	potG	putrescine transporter subunit: ATP-binding component of ABC superfamily	N	0.6	N	7 : Transport and binding proteins
No Hit	BURPHK1_0949	RALTA_A1975	pstS	Phosphate-binding periplasmic protein, ABC transporter	N	0.6	N	7 : Transport and binding proteins
RHI36v1_1316	BURPHK1_3345	RALTA_A3217	oxaA	Inner membrane protein oxaA	N	0.6	N	7 : Transport and binding proteins
RHI36v1_3860	BURPHK1_1241	No Hit	glnQ	glutamine transporter subunit ; ATP-binding component of ABC superfamily	N	0.59	N	7 : Transport and binding proteins
RHI36v1_3086	BURPHK1_1774	RALTA_A1782	ssuC	alkanesulfonate transporter subunit ; membrane component of ABC superfamily	N	0.59	N	7 : Transport and binding proteins
RHI36v1_1604	BURPHK1_1383	No Hit	potH	putrescine transporter subunit: membrane component of ABC superfamily	N	0.57	N	7 : Transport and binding proteins
RHI36v1_1932	BURPHP1_1032	No Hit	_	putative alkylphosphonate uptake protein (phnA-like)	N	0.57	N	7 : Transport and binding proteins
RHI36v1_3862	BURPHK1_1243	RALTA_A0013	glnH	glutamine transporter subunit ; periplasmic binding component of ABC superfamily	N	0.56	N	7 : Transport and binding proteins
RHI36v1_0714	BURPHK1_1653	RALTA_A0759	fliY	cystine transporter subunit ; periplasmic-binding component of ABC superfamily	N	0.55	N	7 : Transport and binding proteins
RHI36v1_3861	BURPHK1_1242	No Hit	glnP	glutamine transporter subunit ; membrane component of ABC superfamily	N	0.55	N	7 : Transport and binding proteins
No Hit	BURPHK2_1540	No Hit	_	amino acid/peptide transporter	N	0.54	N	7 : Transport and binding proteins
No Hit	BURPHK1_1762	No Hit	yraQ	putative permease	N	0.53	N	7 : Transport and binding proteins
RHI36v1_1605	BURPHK1_1382	No Hit	potI	putrescine transporter subunit: membrane component of ABC superfamily	N	0.52	N	7 : Transport and binding proteins
No Hit	BURPHK1_0633	RALTA_A2502	livM2	high-affinity branched-chain amino acid transport protein, ABC superfamily, membrane component	N	0.48	N	7 : Transport and binding proteins
RHI36v1_3085	BURPHK1_1773	RALTA_A1781	ssuB	alkanesulfonate transporter subunit ; ATP-binding component of ABC superfamily	N	0.48	N	7 : Transport and binding proteins
RHI36v1_p11256	BURPHK1_1753	RALTA_A1778	cysU	sulfate/thiosulfate transporter subunit ; membrane component of ABC superfamily	N	0.45	N	7 : Transport and binding proteins
No Hit	BURPHK1_0632	RALTA_A2503	livH2	high-affinity branched-chain amino acid transport protein,ABC superfamily, membrane component	N	0.42	N	7 : Transport and binding proteins
RHI36v1_p11258	BURPHK1_1751	RALTA_A1776	cysA	Sulfate/thiosulfate import ATP-binding protein cysA 2	N	0.4	N	7 : Transport and binding proteins
No Hit	BURPHK1_0635	RALTA_A2500	livF2	high-affinity branched-chain amino acid transport protein, ABC superfamily, atp_binding component	N	0.39	N	7 : Transport and binding proteins
No Hit	BURPHK1_0634	RALTA_A2501	livG2	high-affinity branched-chain amino acid transport protein, ABC superfamily, atp_binding component	N	0.38	N	7 : Transport and binding proteins
No Hit	BURPHK1_0523	No Hit	_	putative periplasmic solute-binding protein	N	0.0342	N	7 : Transport and binding proteins
No Hit	BURPHK2_2325	RALTA_B0289	_	Ku protein precursor	N	1.8	N	8 : DNA metabolism
RHI36v1_1904	BURPHK2_1721	RALTA_B1594	_	ATP dependent DNA ligase	N	1.55	N	8 : DNA metabolism
No Hit	BURPHK1_1606	RALTA_A1887	hrpA	ATP-dependent helicase	N	0.67	N	8 : DNA metabolism
RHI36v1_1286	BURPHK1_0804	RALTA_A0780	ihfB	Integration host factor beta-subunit (IHF-beta)	N	0.65	N	8 : DNA metabolism
RHI36v1_2819	BURPHK1_0364	RALTA_A0344	uvrA	ATPase and DNA damage recognition protein of nucleotide excision repair excinuclease UvrABC	N	0.64	N	8 : DNA metabolism
RHI36v1_1834	BURPHK1_0933	RALTA_A1997	rnhA	Ribonuclease H (RNase H)	N	0.63	N	8 : DNA metabolism
No Hit	BURPHK1_3239	RALTA_A3072	rep	DNA helicase and single-stranded DNA-dependent ATPase	N	0.62	N	8 : DNA metabolism
No Hit	BURPHK2_0948	RALTA_A2237	xseB	Exonuclease VII, small subunit	N	0.62	N	8 : DNA metabolism
RHI36v1_2187	BURPHK1_0915	RALTA_A2048	uvrC	excinuclease UvrABC, endonuclease subunit	N	0.57	N	8 : DNA metabolism
RHI36v1_3507	BURPHK1_0455	RALTA_A0488	rhlE	RNA helicase	N	0.55	N	8 : DNA metabolism
RHI36v1_0349	BURPHK1_2266	RALTA_A1128	nth	Endonuclease III protein	N	0.54	N	8 : DNA metabolism
No Hit	BURPHK2_1783	RALTA_A2662	rdgC	Recombination associated protein	N	0.53	N	8 : DNA metabolism
RHI36v1_0753	BURPHK1_2857	RALTA_A2703	obgE	GTP-binding protein with nucleoside triP hydrolase domain; DNA-binding GTPase involved in cell partioning; multicopy suppresssor of ftsJ(rrmJ)	N	0.5	N	8 : DNA metabolism
No Hit	BURPHK2_2440	RALTA_B1170	_	ATP-dependent DNA helicase, DEAD_2	N	0.49	N	8 : DNA metabolism
No Hit	BURPHK2_1049	RALTA_B1239	_	RNA polymerase sigma factor	N	1.89	N	9 : Transcription
No Hit	BURPHK1_0814	RALTA_A0790	_	histone deacetylase family protein	N	1.58	N	9 : Transcription
No Hit	BURPHK1_2830	RALTA_A2638	_	putative Exoribonuclease II	N	0.67	N	9 : Transcription
RHI36v1_1777	BURPHK1_1519	RALTA_A1342	yhgF	transcriptional accessory protein	N	0.67	N	9 : Transcription
No Hit	BURPHK1_1499	RALTA_A1202	tilS	tRNA(Ile)-lysidine synthetase	N	0.65	N	9 : Transcription
RHI36v1_0003	BURPHK1_1862	RALTA_A1853	rluB	Pseudouridine synthase	N	0.64	N	9 : Transcription
No Hit	BURPHP1_1533	No Hit	_	Initiation factor 2 associated domain protein	N	0.63	N	9 : Transcription
RHI36v1_0960	BURPHK1_2178	RALTA_A1030	pnp	Polyribonucleotide nucleotidyltransferase (Polynucleotide phosphorylase) (PNPase)	N	0.63	N	9 : Transcription
RHI36v1_2296	BURPHK1_3072	RALTA_A2964	nusG	component in transcription antitermination	N	0.62	N	9 : Transcription
RHI36v1_1885	BURPHK2_0236	No Hit	betI	DNA-binding transcriptional repressor	N	0.61	N	9 : Transcription
No Hit	BURPHK1_2764	RALTA_A0447	dtd	D-Tyr-tRNA(Tyr) deacylase	N	0.61	N	9 : Transcription
No Hit	BURPHK1_0880	RALTA_A2083	rne	fused ribonucleaseE: endoribonuclease ; RNA-binding protein ;RNA degradosome binding protein	N	0.61	N	9 : Transcription
No Hit	BURPHK2_1123	No Hit	_	DNA/RNA non-specific endonuclease precursor	N	0.6	N	9 : Transcription
No Hit	BURPHK1_1858	RALTA_A1849	rbfA	Ribosome-binding factor A	N	0.6	N	9 : Transcription
No Hit	BURPHK1_1429	RALTA_A1676	_	putative TRNA/RRNA METHYLTRANSFERASE PROTEIN	N	0.57	N	9 : Transcription
RHI36v1_p11582	BURPHK2_1594	No Hit	_	Uncharacterized HTH-type transcriptional regulator RHOS4_30730	N	0.54	N	9 : Transcription
No Hit	BURPHK1_1038	RALTA_A1915	rumA	23S rRNA (uracil-5-)-methyltransferase rumA (23S rRNA(M- 5-U1939)-methyltransferase)	N	0.51	N	9 : Transcription
RHI36v1_0958	BURPHK1_1857	RALTA_A1848	truB	tRNA pseudouridine synthase	N	0.5	N	9 : Transcription
No Hit	BURPHK1_3347	RALTA_A3219	rnpA	Ribonuclease P protein component (RNaseP protein) (RNase P protein) (Protein C5)	N	0.46	N	9 : Transcription
RHI36v1_0625	BURPHK1_0829	RALTA_A0807	trmD	tRNA (guanine-1-)-methyltransferase	N	0.43	N	9 : Transcription
Rhizobium mesoamericanum STM3625	Burkholderia phymatum STM815	Cupriavidus taiwanensis LMG19424	Gene	Product	foldChange RM	foldChange BP	foldChange CT	Biorprocess unifié
BP specific differentially expressed genes

## Sheet: CT specific
CT specific differentially expressed genes
Rhizobium mesoamericanum STM3625	Burkholderia phymatum STM815	Cupriavidus taiwanensis LMG19424	Gene	Product	foldChange RM	foldChange BP	foldChange CT	Biorprocess unifié
No Hit	No Hit	RALTA_A0645	_	putative Amidinotransferase	N	N	3.08	1 : Amino acid biosynthesis
No Hit	No Hit	RALTA_B0655	serA1	D-3-phosphoglycerate dehydrogenase	N	N	2.64	1 : Amino acid biosynthesis
No Hit	BURPHK2_0752	RALTA_A0032	_	putative HIPPURATE HYDROLASE	N	N	1.86	1 : Amino acid biosynthesis
No Hit	BURPHK2_2605	RALTA_B1420	metE	Cobalamin-independent methionine synthase, 5-methyltetrahydropteroyltriglutamate-homocysteine S-methyltransferase	N	N	0.59	1 : Amino acid biosynthesis
No Hit	BURPHP2_0498	RALTA_B1317	_	Branched-chain amino acid ABC transporter, periplasmic amino acid- binding protein	N	N	0.3	1 : Amino acid biosynthesis
No Hit	BURPHK2_2114	RALTA_A2000	_	putative diguanylate cyclase (PAS and GGDEF domains)	N	N	1.88	13 : Signal transduction
BN77v1_2443	BURPHK2_0568	RALTA_B1517	panE	putative 2-dehydropantoate 2-reductase	N	N	1.67	2 : Purines, pyrimidines, nucleosides, and nucleotides
No Hit	BURPHK1_2846	RALTA_A2686	nrdA	Ribonucleoside-diphosphate reductase alpha subunit	N	N	1.51	2 : Purines, pyrimidines, nucleosides, and nucleotides
No Hit	BURPHK1_2507	RALTA_A2391	apaH	Diadenosine tetraphosphatase	N	N	0.61	2 : Purines, pyrimidines, nucleosides, and nucleotides
BN77v1_4266	BURPHK2_2498	RALTA_A2006	_	putative ATP binding component of glycerol ABC transporter	N	N	4.17	3 : Fatty acid and phospholipid metabolism
BN77v1_1778	No Hit	RALTA_A2293	cfa	Cyclopropane-fatty-acyl-phospholipid synthase protein	N	N	1.97	3 : Fatty acid and phospholipid metabolism
BN77v1_p11398	BURPHK2_1488	RALTA_B0207	pcaJ	acetyl-CoA:acetoacetyl-CoA transferase, beta subunit	N	N	0.46	3 : Fatty acid and phospholipid metabolism
BN77v1_p11399	BURPHK2_1487	RALTA_B0206	pcaI	3-oxoadipate CoA-transferase subunit A	N	N	0.45	3 : Fatty acid and phospholipid metabolism
No Hit	BURPHK2_0502	RALTA_B0209	_	putative 3-oxoacyl-[acyl-carrier-protein] reductase	N	N	0.42	3 : Fatty acid and phospholipid metabolism
BN77v1_p11324	BURPHK1_0188	RALTA_A0126	bioB	biotin synthase	N	N	1.56	4 : Biosynthesis of cofactors, prosthetic groups, and carriers
No Hit	No Hit	RALTA_B2216	apbE	Thiamine biosynthesis lipoprotein; apbE family	N	N	1.53	4 : Biosynthesis of cofactors, prosthetic groups, and carriers
No Hit	No Hit	RALTA_B2163	phaZ4	Poly(3-hydroxybutyrate) depolymerase	N	N	1.52	4 : Biosynthesis of cofactors, prosthetic groups, and carriers
No Hit	BURPHK2_0908	RALTA_A1759	phaP2	phasin; polyhydroxyalkanoate synthesis and granule formation regulator/factor	N	N	0.5	4 : Biosynthesis of cofactors, prosthetic groups, and carriers
BN77v1_0701	BURPHP1_1122	RALTA_A1758	phaB2	Acetoacetyl-CoA reductase	N	N	0.4	4 : Biosynthesis of cofactors, prosthetic groups, and carriers
BN77v1_p11290	BURPHK1_0190	RALTA_A0124	bioF	7-keto-8-aminopelargonic acid synthetase	N	N	1.51	4 : Biosynthesis of cofactors, prosthetic groups, and carriers
BN77v1_1757	BURPHK1_0341	RALTA_A0318	ispE	4-diphosphocytidyl-2-C-methyl-D-erythritol kinase	N	N	0.63	4 : Biosynthesis of cofactors, prosthetic groups, and carriers
BN77v1_p10525	BURPHK1_3313	RALTA_A0136	_	47 kDa protein	N	N	0.29	4 : Biosynthesis of cofactors, prosthetic groups, and carriers
No Hit	BURPHK1_0081	RALTA_A0138	_	conserved hypothetical protein, similar to E,coli yjiA and P,chlororaphis P47K	N	N	0.2	4 : Biosynthesis of cofactors, prosthetic groups, and carriers
No Hit	No Hit	RALTA_B0653	napE	Periplasmic nitrate reductase accessory protein	N	N	1.82	5 : Central intermediary metabolism
BN77v1_0780	No Hit	RALTA_B1328	betC	putative sulfatase/phosphonate monoester hydrolase (pehA-like)	N	N	1.78	5 : Central intermediary metabolism
No Hit	No Hit	RALTA_B1515	_	formyl-CoA transferase, NAD(P)-binding, CaiB/BaiF family	N	N	1.73	5 : Central intermediary metabolism
No Hit	BURPHK1_2889	RALTA_A2739	_	Putative ubiquinone biosynthesis and related protein	N	N	1.53	5 : Central intermediary metabolism
No Hit	BURPHK1_1079	RALTA_A1380	crtB	phytoene synthetase, Trans-Isoprenyl Diphosphate Synthase	N	N	0.6	5 : Central intermediary metabolism
No Hit	BURPHK2_0410	RALTA_A1650	_	putative Amidohydrolase 2	N	N	0.52	5 : Central intermediary metabolism
BN77v1_3518	BURPHK1_1399	RALTA_A0993	_	5-hydroxyisourate hydrolase 2	N	N	0.48	5 : Central intermediary metabolism
BN77v1_p10219	No Hit	RALTA_A1865	fixS	Nitrogen fixation protein fixS	N	N	0.63	5.6 : Nitrogen fixation
BN77v1_p10222	No Hit	RALTA_A1860	fixG	Nitrogen fixation protein fixG	N	N	0.46	5.6 : Nitrogen fixation
BN77v1_p10226	No Hit	RALTA_A1864	fixN	Cytochrome c oxidase subunit 1 homolog	N	N	0.59	5.6 : Nitrogen fixation
BN77v1_p10224	No Hit	RALTA_A1861	fixPf	Cytochrome C oxidase, fixP chain (Cbb3-type subunit III) protein	N	N	0.49	5.6 : Nitrogen fixation
BN77v1_p10225	No Hit	RALTA_A1863	fixOf	Cytochrome C oxidase, fixO chain protein	N	N	0.37	5.6 : Nitrogen fixation
No Hit	BURPHK1_1747	RALTA_A3054	glxR	tartronic semialdehyde reductase	N	N	4.55	6 : Energy metabolism
BN77v1_p10393	BURPHK1_0452	RALTA_A2007	glpR	DNA-binding transcriptional repressor	N	N	2.76	6 : Energy metabolism
BN77v1_4261	No Hit	RALTA_A3055	ttuD	putative hydroxypyruvate reductase	N	N	2.16	6 : Energy metabolism
BN77v1_0163	No Hit	RALTA_A3056	ttuE2	PYRUVATE KINASE; tartrate degradation	N	N	2.03	6 : Energy metabolism
No Hit	No Hit	RALTA_B0267	aceA2	Isocitrate lyase ; Isocitrase; Isocitratase	N	N	1.89	6 : Energy metabolism
BN77v1_p10549	No Hit	RALTA_B1603	paaF	phenylacetyl-CoA ligase, phenylacetic acid degradation	N	N	1.79	6 : Energy metabolism
BN77v1_0125	No Hit	RALTA_B0294	_	putative fructose-bisphosphate aldolase class 1	N	N	1.75	6 : Energy metabolism
No Hit	No Hit	RALTA_A1517	_	three-component membrane-bound alcohol deshydrogenase, subunit III (AdhS)	N	N	1.75	6 : Energy metabolism
BN77v1_p10643	No Hit	RALTA_B2236	cyoA2	cytochrome o ubiquinol oxidase, subunit II	N	N	1.73	6 : Energy metabolism
No Hit	BURPHK1_1480	RALTA_A1760	aceB	malate synthase A	N	N	1.63	6 : Energy metabolism
No Hit	BURPHK1_0776	RALTA_A1375	citA	citrate transporter	N	N	1.63	6 : Energy metabolism
No Hit	No Hit	RALTA_B0928	cgp2	CARBOXYPEPTIDASE G2 PRECURSOR (FOLATE HYDROLASE G2) metallopeptidase	N	N	1.58	6 : Energy metabolism
No Hit	BURPHK2_2601	RALTA_B2079	_	Amidase	N	N	1.57	6 : Energy metabolism
No Hit	No Hit	RALTA_A0646	_	Ornithine cyclodeaminase (OCD)	N	N	1.55	6 : Energy metabolism
No Hit	BURPHK2_1433	RALTA_B1788	phaZ3	Intracellular poly(3-hydroxybutyrate) depolymerase	N	N	1.54	6 : Energy metabolism
No Hit	No Hit	RALTA_B0746	_	putative flavoprotein; putative NAD(P)H dehydrogenase (Quinone)	N	N	1.51	6 : Energy metabolism
No Hit	BURPHK2_0741	RALTA_B0158	acoC	Dihydrolipoyllysine-residue acetyltransferase component of acetoin cleaving system	N	N	0.66	6 : Energy metabolism
No Hit	BURPHK1_2268	RALTA_A1101	_	putative cytochrome c, class IC	N	N	0.65	6 : Energy metabolism
BN77v1_2373	BURPHK1_2173	RALTA_A1034	nuoA	NADH-quinone oxidoreductase chain A (NADH dehydrogenase I, chain A) (NDH-1, chain A)	N	N	0.62	6 : Energy metabolism
No Hit	BURPHK1_0790	RALTA_A2168	_	putative glycosyl transferase	N	N	0.61	6 : Energy metabolism
No Hit	BURPHK1_2269	RALTA_A1100	_	putative cytochrome c, class IC	N	N	0.6	6 : Energy metabolism
BN77v1_2359	BURPHK1_0248	RALTA_A0240	dctA	C4-dicarboxylic acid, orotate and citrate transporter	N	N	0.6	6 : Energy metabolism
No Hit	BURPHK2_0132	RALTA_B1182	thcB	Ferredoxin:Cytochrome P450:Oxidoreductase FAD/NAD(P)- binding:Oxidoreductase FAD-binding region	N	N	0.58	6 : Energy metabolism
BN77v1_2385	BURPHK1_2163	RALTA_A1044	nuoK	NADH-quinone oxidoreductase chain K (NADH dehydrogenase I, chain K) (NDH-1, chain K)	N	N	0.57	6 : Energy metabolism
No Hit	BURPHK2_0743	RALTA_B0156	_	pyruvate dehydrogenase (lipoamide)	N	N	0.54	6 : Energy metabolism
BN77v1_0528	BURPHK1_0785	RALTA_A0597	fdsG	putative NAD-dependent formate dehydrogenase gamma subunit	N	N	0.54	6 : Energy metabolism
BN77v1_p11397	BURPHK2_0750	RALTA_B0208	paaE	beta-ketoadipyl CoA thiolase	N	N	0.54	6 : Energy metabolism
BN77v1_p11372	No Hit	RALTA_A1563	uxuA	mannonate hydrolase	N	N	0.53	6 : Energy metabolism
No Hit	BURPHK2_0742	RALTA_B0157	_	transketolase, central region	N	N	0.52	6 : Energy metabolism
No Hit	BURPHK2_0744	RALTA_B0155	acoX	Acetoin catabolism protein X, ATP-NAD kinase	N	N	0.52	6 : Energy metabolism
BN77v1_p10932	No Hit	RALTA_B0622	_	Cellulose synthase (UDP-forming)	N	N	0.46	6 : Energy metabolism
BN77v1_3513	BURPHK1_1405	RALTA_A0990	_	fragment of conserved protein of unknown function (part 1)	N	N	0.46	6 : Energy metabolism
No Hit	No Hit	RALTA_A1862	ccoQ	Cytochrome C oxidase cbb3-type	N	N	0.39	6 : Energy metabolism
No Hit	No Hit	RALTA_B0490	_	putative Fumarate reductase/succinate dehydrogenase flavoprotein	N	N	0.3	6 : Energy metabolism
BN77v1_4269	BURPHK2_2501	RALTA_A2003	_	putative sugar ABC transport system, permease component	N	N	5.02	7 : Transport and binding proteins
No Hit	No Hit	RALTA_B0705		transporter, MFS_1 family	N	N	1.99	7 : Transport and binding proteins
BN77v1_p10641	No Hit	RALTA_B2237	_	General substrate transporter	N	N	1.95	7 : Transport and binding proteins
No Hit	No Hit	RALTA_B1845	_	putative uncharacterized transporter	N	N	1.89	7 : Transport and binding proteins
No Hit	BURPHK1_3018	RALTA_A2901	cyaY	CYAY PROTEIN, frataxin, iron-binding and oxidizing protein	N	N	1.67	7 : Transport and binding proteins
BN77v1_0546	No Hit	RALTA_B2279	_	Lysine exporter protein (LYSE/YGGA)	N	N	1.6	7 : Transport and binding proteins
BN77v1_p10819	BURPHK2_1297	RALTA_A2658	_	putative H+/gluconate symporter	N	N	1.56	7 : Transport and binding proteins
BN77v1_0890	BURPHK1_2992	RALTA_A0385	_	ABC transporter related	N	N	0.66	7 : Transport and binding proteins
BN77v1_p10616	No Hit	RALTA_A1327	_	Leu/Ile/Val-binding protein homolog 6	N	N	0.65	7 : Transport and binding proteins
No Hit	No Hit	RALTA_A1802	_	putative ABC transporter	N	N	0.64	7 : Transport and binding proteins
BN77v1_0722	BURPHK1_0468	RALTA_A0495	_	General substrate transporter	N	N	0.64	7 : Transport and binding proteins
No Hit	BURPHK1_3284	RALTA_A3110	_	putative branched amino acid transport system permease, periplasmic binding component	N	N	0.63	7 : Transport and binding proteins
No Hit	No Hit	pRALTA_0238	_	Outer membrane efflux protein precursor	N	N	0.59	7 : Transport and binding proteins
No Hit	BURPHK1_1986	RALTA_B0617	rhtA	transporter, similar to E,coli rhtA involved in threonine and homoserine efflux	N	N	0.57	7 : Transport and binding proteins
BN77v1_0269	No Hit	RALTA_A2409	_	putative TRAP family transmembrane transporter protein	N	N	0.54	7 : Transport and binding proteins
BN77v1_p11301	BURPHK1_3288	RALTA_A3113	_	putative permease component of ABC transporter	N	N	0.53	7 : Transport and binding proteins
BN77v1_p11299	BURPHK1_3291	RALTA_A3116	livF	leucine/isoleucine/valine transporter subunit ; ATP-binding component of ABC superfamily	N	N	0.47	7 : Transport and binding proteins
BN77v1_p11300	BURPHK1_3289	RALTA_A3114	livH	leucine/isoleucine/valine transporter subunit ; membrane component of ABC superfamily	N	N	0.43	7 : Transport and binding proteins
No Hit	BURPHK1_3290	RALTA_A3115	_	putative branched-chain amino acid transport system permease, periplasmic component	N	N	0.42	7 : Transport and binding proteins
BN77v1_p11298	BURPHK1_3292	RALTA_A3117	livG	leucine/isoleucine/valine transporter subunit ; ATP-binding component of ABC superfamily	N	N	0.4	7 : Transport and binding proteins
No Hit	BURPHK1_0517	RALTA_A0991	ygfU	transporter	N	N	0.39	7 : Transport and binding proteins
BN77v1_0268	No Hit	RALTA_A2408	_	putative transmembrane transporter component	N	N	0.37	7 : Transport and binding proteins
No Hit	No Hit	RALTA_B0628	_	putative TRAP-type C4-dicarboxylate transport system	N	N	0.45	7 : Transport and binding proteins
No Hit	BURPHK2_1548	RALTA_B2303	_	putative ribonuclease BN	N	N	2.29	9 : Transcription
No Hit	No Hit	RALTA_B1482	_	putative DNA binding helix-turn helix protein	N	N	1.64	9 : Transcription
No Hit	BURPHK1_1046	RALTA_A1358	_	putative 2-methylthioadenine synthetase	N	N	0.6	9 : Transcription
No Hit	No Hit	RALTA_B2214	_	Putative penicillin G amidase precursor; peptidase S45 family	N	N	1.59	11 : Protein fate
No Hit	No Hit	RALTA_A2483	_	Peptidase M48, Ste24p family; exported protein	N	N	1.59	11 : Protein fate
BN77v1_2698	BURPHK1_0609	RALTA_A2528	clpS	ATP-dependent Clp protease adaptor protein ClpS, modulator of ClpA substrate specificity	N	N	1.53	11 : Protein fate
No Hit	No Hit	pRALTA_0531	_	prolyl endopeptidase	N	N	0.54	11 : Protein fate
No Hit	No Hit	RALTA_B2088	norA	NO-responding regulator	N	N	6.29	12 : Regulatory functions
No Hit	BURPHK1_0511	RALTA_A3186	acrR	transcriptional repressor for acridine efflux pump ACRAB, multidrug efflux system repressor (TetR/AcrR family)	N	N	1.95	12 : Regulatory functions
No Hit	BURPHP1_0854	RALTA_B1874	_	putative transcriptional regulator, IclR	N	N	1.94	12 : Regulatory functions
No Hit	BURPHK1_2324	RALTA_B2117	_	Transcriptional regulatory protein, sigma-54 interaction domain, HTH Fis-type	N	N	1.91	12 : Regulatory functions
No Hit	No Hit	RALTA_B1072		transcriptional regulator; GntR family	N	N	1.86	12 : Regulatory functions
BN77v1_p10021	No Hit	RALTA_A0532	_	transcriptional regulator, MarR family	N	N	1.76	12 : Regulatory functions
No Hit	BURPHK2_1580	RALTA_B0633	_	putative transcription regulator, MarR family	N	N	1.62	12 : Regulatory functions
No Hit	No Hit	RALTA_B0836	_	trypsin-like serine protease; exported protein	N	N	1.62	12 : Regulatory functions
No Hit	BURPHP1_1255	RALTA_B0425	_	putative transcriptional regulator, LysR family	N	N	1.55	12 : Regulatory functions
No Hit	BURPHP1_0751	RALTA_B1540	_	Transcriptional regulator, IclR family	N	N	1.54	12 : Regulatory functions
No Hit	BURPHP1_0055	RALTA_B0556	_	putative transcriptional regulator, LysR family	N	N	1.54	12 : Regulatory functions
No Hit	BURPHK2_1352	RALTA_A0367	_	putative transcriptional regulator, tetR family	N	N	1.54	12 : Regulatory functions
No Hit	BURPHK1_1224	RALTA_A1857	fnr	O2-sensitive transcriptional regulator of ccoNOQP operon	N	N	1.52	12 : Regulatory functions
BN77v1_p11252	BURPHK1_0022	RALTA_A2907	ecfR	EcfR	N	N	1.51	12 : Regulatory functions
No Hit	BURPHK2_2302	RALTA_B0331	_	putative transcriptional regulator, GntR, UbiC domains	N	N	0.66	12 : Regulatory functions
No Hit	No Hit	RALTA_B1318	_	Regulatory protein	N	N	0.6	12 : Regulatory functions
No Hit	No Hit	RALTA_B0618	_	putative transcriptional regulator	N	N	0.59	12 : Regulatory functions
No Hit	No Hit	RALTA_B1249	_	putative transcriptional regulator	N	N	0.56	12 : Regulatory functions
No Hit	No Hit	RALTA_B0517	_	putative transcriptional regulator	N	N	0.42	12 : Regulatory functions
No Hit	No Hit	RALTA_A1631	XpsR1	transcriptional regulator XpsR	N	N	0.35	12 : Regulatory functions
No Hit	No Hit	RALTA_A0139	_	putative transcriptional regulator	N	N	0.19	12 : Regulatory functions
BN77v1_1639	BURPHK1_1008	RALTA_A2987	aau	Protein aau3	N	N	6.3	12 : Regulatory functions
No Hit	BURPHK1_2334	RALTA_A0541	_	putative response regulator, OmpR family	N	N	2.27	13 : Signal transduction
No Hit	BURPHK1_2333	RALTA_A0542	_	putative sensor histine kinase	N	N	2.09	13 : Signal transduction
BN77v1_0472	BURPHK1_0436	RALTA_A2282	chaC	Cation transporter protein	N	N	2.06	13 : Signal transduction
BN77v1_p11539	BURPHK2_0956	RALTA_A1924	basR	DNA-binding response regulator in two-component regulatory system with BasS	N	N	0.51	13 : Signal transduction
No Hit	BURPHK1_2181	RALTA_A1026	_	putative TRANSMEMBRANE LIPOPROTEIN	N	N	1.68	14 : Cell envelope
No Hit	No Hit	RALTA_A1273	_	putative lipoprotein	N	N	1.6	14 : Cell envelope
No Hit	BURPHK1_1061	RALTA_A2290	_	putative outer membrane biogenesis protein, AsmA family	N	N	1.58	14 : Cell envelope
No Hit	No Hit	RALTA_B2178	_	Putative ADP-heptose--LPS heptosyltransferase; glycosyltransferase 9 family	N	N	0.65	14 : Cell envelope
No Hit	No Hit	pRALTA_0262	_	putatve outer membrane protein assembly factor (fragment)	N	N	0.65	14 : Cell envelope
BN77v1_3000	BURPHK1_2093	RALTA_A2032	murI	Glutamate racemase	N	N	0.56	14 : Cell envelope
No Hit	BURPHK1_1817	RALTA_A1638	epsB	tyrosine-protein kinase (EPS I polysaccharide export protein epsB)	N	N	0.44	14 : Cell envelope
No Hit	No Hit	RALTA_A1636	_	putative Polysaccharide pyruvyl transferase	N	N	0.43	14 : Cell envelope
No Hit	No Hit	RALTA_A1635	_	putative Polysaccharide efflux transporter; putative membrane protein	N	N	0.43	14 : Cell envelope
No Hit	No Hit	RALTA_A1630	tek	membrane associated precursor	N	N	0.42	14 : Cell envelope
No Hit	BURPHK2_0205	RALTA_A1639	epsP	low molecular weight protein-tyrosine-phosphatase (EPS I polysaccharide export protein)	N	N	0.4	14 : Cell envelope
No Hit	BURPHK2_0206	RALTA_A1640	epsA	polysaccharide export outer membrane protein epsA precursor (EPS I polysaccharide export system)	N	N	0.35	14 : Cell envelope
No Hit	No Hit	RALTA_A1633	_	putative glycosyl transferase (putative member of eps_operon)	N	N	0.28	14 : Cell envelope
No Hit	BURPHK1_2670	RALTA_A1632	_	putative UDP-sugar lipid carrier transferase	N	N	0.27	14 : Cell envelope
BN77v1_p10561	BURPHK1_0459	RALTA_B1966	copC	Copper Resistance protein CopC	N	N	11	15.10 : Adaptations to atypical conditions
No Hit	No Hit	RALTA_B1967	copB	CopB ATPase	N	N	11	15.10 : Adaptations to atypical conditions
No Hit	No Hit	RALTA_B1968	copA	CopA Copper-resistance transmembrane precursor	N	N	8.86	15.10 : Adaptations to atypical conditions
BN77v1_p10562	No Hit	RALTA_B1965	copD	Copper Resistance protein CopD	N	N	7.93	15.10 : Adaptations to atypical conditions
No Hit	No Hit	RALTA_B2161		toxin of a toxin/antitoxin system	N	N	2.13	15.10 : Adaptations to atypical conditions
BN77v1_3916	BURPHK1_2123	RALTA_A3125	_	Copper ion binding protein; Heavy metal transport/detoxification protein	N	N	1.95	15.10 : Adaptations to atypical conditions
No Hit	No Hit	RALTA_A0490	_	Universal stress protein	N	N	1.81	15.10 : Adaptations to atypical conditions
BN77v1_3914	BURPHK2_1338	RALTA_A3123	copA2	copper transporter	N	N	1.79	15.10 : Adaptations to atypical conditions
No Hit	No Hit	RALTA_A0208	bfr2	bacterioferritin, iron storage homoprotein	N	N	1.76	15.10 : Adaptations to atypical conditions
No Hit	BURPHK1_1219	RALTA_A2972	uspA	Universal stress protein, UspA family	N	N	1.58	15.10 : Adaptations to atypical conditions
No Hit	BURPHK1_3013	RALTA_A2895	pilQ	Fimbrial type IV assembly protein pilQ precursor	N	N	1.94	16.4 : Excrete
No Hit	BURPHK1_3164	RALTA_B2145	fliG	FliG: Flagellar Biosynthesis protein; motor switch protein	N	N	1.89	15.2 : Chemotaxis and motility
No Hit	No Hit	RALTA_A2897	pilO	FIMBRIAL TYPE-4 ASSEMBLY TRANSMEMBRANE PROTEIN	N	N	1.86	16.4 : Excrete
No Hit	No Hit	RALTA_A2896	pilP	FIMBRIAL TYPE-4 ASSEMBLY LIPOPROTEIN	N	N	1.83	16.4 : Excrete
No Hit	No Hit	RALTA_A2898	pilN	FIMBRIAL TYPE-4 ASSEMBLY TRANSMEMBRANE PROTEIN	N	N	1.75	16.4 : Excrete
No Hit	No Hit	RALTA_A2899	pilM	FIMBRIAL TYPE-4 ASSEMBLY PROTEIN	N	N	1.53	16.4 : Excrete
BN77v1_0070	No Hit	RALTA_B1454	zntA	zinc, cobalt and lead efflux system	N	N	2.16	15.5 : Detoxification
No Hit	No Hit	RALTA_B0695		outer membrane lipoprotein fragment, RND efflux system	N	N	2.07	15.5 : Detoxification
No Hit	BURPHK1_1907	RALTA_A0539	mdtB	multidrug efflux system, subunit B	N	N	1.73	15.5 : Detoxification
No Hit	BURPHK1_1908	RALTA_A0538	mdtC	multidrug efflux system, subunit C	N	N	1.72	15.5 : Detoxification
No Hit	BURPHK1_1906	RALTA_A0540	mdtA	multidrug efflux system, subunit A	N	N	1.71	15.5 : Detoxification
No Hit	No Hit	pRALTA_0640	czcA2	Cobalt-zinc-cadmium resistance membrane component	N	N	1.61	15.5 : Detoxification
BN77v1_3338	BURPHK2_1672	RALTA_B0936	_	putative HlyD family secretion protein	N	N	1.57	15.5 : Detoxification
No Hit	BURPHK2_1674	RALTA_B0938	_	RND efflux system, outer membrane lipoprotein, NodT related	N	N	1.55	15.5 : Detoxification
BN77v1_3339	BURPHK2_1673	RALTA_B0937	_	putative component of multidrug efflux pump, acrB/acrD/acrF family	N	N	1.55	15.5 : Detoxification
No Hit	No Hit	pRALTA_0641	czcB2	Cobalt-zinc-cadmium resistance	N	N	1.54	15.5 : Detoxification
No Hit	No Hit	RALTA_B0380	_	PUTATIVE CATION EFFLUX SYSTEM TRANSMEMBRANE PROTEIN	N	N	0.65	15.5 : Detoxification
No Hit	No Hit	RALTA_B0379	_	PUTATIVE TRANSPORT/EFFLUX TRANSMEMBRANE PROTEIN	N	N	0.58	15.5 : Detoxification
No Hit	No Hit	RALTA_B0378	_	putative outer membrane efflux protein	N	N	0.49	15.5 : Detoxification
No Hit	No Hit	RALTA_A2241	_	putative divalent heavy-metal cations transporter	N	N	0.26	15.5 : Detoxification
BN77v1_3543	BURPHK1_0765	RALTA_A1001	_	Xanthine dehydrogenase, small subunit	N	N	2.96	16.11 : Scavenge
No Hit	BURPHK2_2406	RALTA_B0766	_	putative deshydrogenase, putative malate deshydrogenase	N	N	1.63	16.11 : Scavenge
No Hit	No Hit	RALTA_B0619	fhuA4	TonB-dependent siderophore receptor	N	N	0.0349	16.12 : Sense
No Hit	No Hit	RALTA_A0134	_	putative TonB-dependent receptor	N	N	0.0392	16.12 : Sense
BN77v1_2043	No Hit	RALTA_A3171	_	Efflux transporter, RND family, MFP subunit	N	N	3.69	16.4 : Excrete
BN77v1_2042	No Hit	RALTA_A3172	_	multidrug transporter, RND family	N	N	3.34	16.4 : Excrete
No Hit	No Hit	RALTA_A2325	_	putative type-4 fimbrial biogenesis protein precursor; pily1 domain	N	N	2.02	16.4 : Excrete
No Hit	No Hit	RALTA_A0505	_	type IV secretion system prepilin	N	N	1.95	16.4 : Excrete
No Hit	No Hit	RALTA_A2326	_	putative type-4 fimbrial biogenesis transmembrane pilX-related protein precursor	N	N	1.9	16.4 : Excrete
No Hit	No Hit	RALTA_A2328	_	putative type-4 fimbrial biogenesis pilV-related transmembrane protein	N	N	1.77	16.4 : Excrete
No Hit	No Hit	RALTA_A2327	_	putative type 4 fimbrial biogenesis transmembrane pilW-related protein precursor	N	N	1.72	16.4 : Excrete
No Hit	No Hit	RALTA_B0306	_	Putative Patatin-like phospholipase	N	N	1.56	16.4 : Excrete
No Hit	No Hit	RALTA_B0194	_	putative response receiver involved in pilum assembly	N	N	0.6	16.4 : Excrete
No Hit	No Hit	RALTA_B1260	sctC	SctC: non flagellar T3S system conserved protein, GSP D family	N	N	0.59	16.4 : Excrete
BN77v1_p10527	BURPHK2_0819	pRALTA_0240	cyaB	Cyclolysin secretion/processing ATP-binding protein cyaB	N	N	0.47	16.4 : Excrete
BN77v1_p11415	No Hit	RALTA_B2162	_	Prevent-host-death family protein (fragment)	N	N	2.24	17 : Mobile and extrachromosomal element functions
No Hit	No Hit	RALTA_A0909	gpU	bacteriophage P2 tail protein GPU	N	N	1.59	17 : Mobile and extrachromosomal element functions
BN77v2_p2200009	No Hit	RALTA_A0065	kluA	putative addiction module antidote protein, CopG/Arc/MetJ family	N	N	1.52	17 : Mobile and extrachromosomal element functions
No Hit	No Hit	pRALTA_0494	_	putative chimeric protein	N	N	0.62	17 : Mobile and extrachromosomal element functions
No Hit	No Hit	RALTA_B2031	_	hypothetical protein	N	N	20	18 : Unknown function
No Hit	No Hit	RALTA_B2030	_	conserved hypothetical protein	N	N	9.78	18 : Unknown function
No Hit	BURPHK2_2434	RALTA_B2124	_	conserved hypothetical protein, putative periplasmic protein, BON domain, putative phospholipid-binding domain	N	N	5.06	18 : Unknown function
BN77v1_4270	BURPHK2_2502	RALTA_A2002	_	putative transmembrane protein	N	N	4.59	18 : Unknown function
No Hit	No Hit	RALTA_B1522	_	conserved hypothetical protein	N	N	4.16	18 : Unknown function
No Hit	No Hit	RALTA_A2786	_	conserved hypothetical protein; putative exported protein	N	N	3.8	18 : Unknown function
No Hit	No Hit	RALTA_B1964	_	conserved hypothetical protein; putative membrane protein	N	N	3.22	18 : Unknown function
No Hit	No Hit	RALTA_B2116	_	hypothetical protein	N	N	2.98	18 : Unknown function
No Hit	BURPHK1_2253	RALTA_A2012	_	putative lipoprotein	N	N	2.65	18 : Unknown function
No Hit	No Hit	RALTA_B0788	_	hypothetical protein	N	N	2.58	18 : Unknown function
No Hit	BURPHP1_0986	RALTA_B0061	_	conserved hypothetical protein; putative TRANSMEMBRANE PROTEIN	N	N	2.41	18 : Unknown function
No Hit	No Hit	RALTA_B2072	_	hypothetical protein	N	N	2.39	18 : Unknown function
No Hit	No Hit	RALTA_A3173	_	putative lipoprotein	N	N	2.31	18 : Unknown function
No Hit	BURPHK2_2304	RALTA_B0332	_	putative hydrolase, Amidohydrolase 2 motif	N	N	2.29	18 : Unknown function
No Hit	No Hit	RALTA_A2042	_	conserved hypothetical protein; putative exported protein	N	N	2.29	18 : Unknown function
No Hit	BURPHK2_0386	RALTA_B1626	_	conserved hypothetical protein	N	N	2.19	18 : Unknown function
No Hit	No Hit	RALTA_A1929	_	conserved hypothetical protein	N	N	2.11	18 : Unknown function
No Hit	BURPHP1_1678	RALTA_B0217	_	conserved hypothetical protein	N	N	2.1	18 : Unknown function
No Hit	No Hit	RALTA_A3196	_	conserved hypothetical protein; putative exported protein; putative outer membrane anchored protein	N	N	2.1	18 : Unknown function
No Hit	No Hit	RALTA_B1498	_	conserved hypothetical protein; putative outer membrane protein	N	N	2.01	18 : Unknown function
No Hit	BURPHK1_0360	RALTA_A2009	_	conserved hypothetical protein; putative exported protein	N	N	1.99	18 : Unknown function
No Hit	No Hit	RALTA_B2071	_	hypothetical protein	N	N	1.93	18 : Unknown function
BN77v1_1625	No Hit	RALTA_A1531	_	putative transmembrane protein	N	N	1.93	18 : Unknown function
BN77v1_4072	No Hit	RALTA_A0337	_	conserved protein of unknown function	N	N	1.92	18 : Unknown function
No Hit	No Hit	RALTA_B1846	_	hypothetical protein	N	N	1.91	18 : Unknown function
No Hit	No Hit	RALTA_B1327	_	conserved hypothetical protein; putative exported protein; UPF0065	N	N	1.91	18 : Unknown function
BN77v1_3907	No Hit	RALTA_B0097	_	conserved protein of unknown function	N	N	1.89	18 : Unknown function
No Hit	No Hit	RALTA_B1059	_	conserved hypothetical protein	N	N	1.88	18 : Unknown function
No Hit	BURPHK2_1189	RALTA_A2283	_	conserved hypothetical protein, ANKYRIN REPEAT; putative membrane protein	N	N	1.88	18 : Unknown function
No Hit	No Hit	RALTA_B1426	_	conserved hypothetical protein; putative exported protein	N	N	1.87	18 : Unknown function
No Hit	No Hit	RALTA_A1242	_	conserved hypothetical protein	N	N	1.87	18 : Unknown function
No Hit	No Hit	RALTA_B0654	_	conserved hypothetical protein; putative exported protein	N	N	1.85	18 : Unknown function
No Hit	No Hit	RALTA_B1374	_	hypothetical protein	N	N	1.83	18 : Unknown function
No Hit	No Hit	RALTA_B0789	_	conserved hypothetical protein	N	N	1.83	18 : Unknown function
No Hit	No Hit	RALTA_B0891	_	hypothetical protein	N	N	1.76	18 : Unknown function
No Hit	No Hit	RALTA_A3012	_	conserved hypothetical protein	N	N	1.76	18 : Unknown function
No Hit	No Hit	RALTA_A2984	_	conserved hypothetical protein; putative CALCIUM BINDING SIGNAL PEPTIDE PROTEIN	N	N	1.76	18 : Unknown function
No Hit	No Hit	RALTA_A2457	_	conserved hypothetical protein	N	N	1.75	18 : Unknown function
No Hit	BURPHK1_0296	RALTA_A1478	_	conserved hypothetical protein, high-affinity ADP-ribose binding domain	N	N	1.73	18 : Unknown function
No Hit	BURPHK1_0238	RALTA_A0217	_	conserved hypothetical protein	N	N	1.73	18 : Unknown function
No Hit	No Hit	RALTA_B1062		hypothetical protein	N	N	1.73	18 : Unknown function
No Hit	No Hit	RALTA_B0835	_	AAA_ATPase; moxR family	N	N	1.72	18 : Unknown function
No Hit	No Hit	RALTA_B0696	_	conserved hypothetical protein; putative exported protein	N	N	1.71	18 : Unknown function
No Hit	No Hit	RALTA_B1963	_	Conserved Hypothetical protein	N	N	1.7	18 : Unknown function
No Hit	BURPHK1_0149	RALTA_A1618	_	conserved hypothetical protein, COG3644	N	N	1.7	18 : Unknown function
No Hit	BURPHK1_0209	RALTA_A0101	_	conserved hypothetical protein	N	N	1.7	18 : Unknown function
No Hit	No Hit	RALTA_B0830	_	conserved hypothetical protein; putative membrane protein	N	N	1.69	18 : Unknown function
No Hit	No Hit	RALTA_B2217	_	conserved hypothetical protein; putative exported protein	N	N	1.68	18 : Unknown function
No Hit	No Hit	RALTA_B1625	_	conserved hypothetical protein	N	N	1.68	18 : Unknown function
BN77v1_1217	BURPHK2_0033	RALTA_A1535	_	conserved protein of unknown function	N	N	1.66	18 : Unknown function
BN77v1_0419	BURPHK1_2157	RALTA_A1050	_	conserved protein of unknown function	N	N	1.65	18 : Unknown function
No Hit	No Hit	RALTA_A0352	_	conserved hypothetical protein	N	N	1.65	18 : Unknown function
BN77v1_2544	No Hit	RALTA_B1375	nrdJ	Vitamin B12-dependent ribonucleotide reductase	N	N	1.65	18 : Unknown function
No Hit	No Hit	RALTA_A3161	_	conserved hypothetical protein; putative exported protein	N	N	1.65	18 : Unknown function
BN77v1_p11552	No Hit	RALTA_B1523	_	putative enzyme	N	N	1.64	18 : Unknown function
No Hit	No Hit	RALTA_A3148	_	conserved hypothetical protein	N	N	1.64	18 : Unknown function
No Hit	BURPHK1_2942	RALTA_A3006	_	putative homolog of eukaryotic 4,5-DOPA dioxygenase extradiol, Extradiol ring-cleavage dioxygenase, class III enzyme, subunit B	N	N	1.64	18 : Unknown function
No Hit	No Hit	RALTA_A1780	_	conserved hypothetical protein	N	N	1.64	18 : Unknown function
BN77v1_p30017	No Hit	RALTA_B2082	_	protein of unknown function	N	N	1.63	18 : Unknown function
BN77v1_1129	No Hit	RALTA_B2081	_	conserved protein of unknown function	N	N	1.63	18 : Unknown function
No Hit	BURPHK1_0988	RALTA_A1814	_	conserved hypothetical protein	N	N	1.62	18 : Unknown function
No Hit	No Hit	RALTA_B2218	_	conserved hypothetical protein	N	N	1.61	18 : Unknown function
No Hit	No Hit	RALTA_B2073	_	conserved hypothetical protein; putative exported protein	N	N	1.61	18 : Unknown function
BN77v1_1766	BURPHK1_2213	RALTA_A0719	_	LemA family protein	N	N	1.61	18 : Unknown function
No Hit	BURPHP1_0831	RALTA_B2170	_	conserved hypothetical protein	N	N	1.6	18 : Unknown function
BN77v1_p11131	BURPHK1_2275	RALTA_B1456	_	conserved protein of unknown function	N	N	1.6	18 : Unknown function
No Hit	BURPHK1_0569	RALTA_A2539	_	conserved hypothetical protein	N	N	1.6	18 : Unknown function
No Hit	No Hit	RALTA_B2090	_	conserved hypothetical protein	N	N	1.59	18 : Unknown function
No Hit	BURPHK1_0705	RALTA_A2016	_	Conserved hypothetical protein; putative exported protein	N	N	1.59	18 : Unknown function
No Hit	No Hit	RALTA_A0351	_	conserved hypothetical protein; putative transmembrane protein	N	N	1.59	18 : Unknown function
No Hit	No Hit	RALTA_B1858	_	hypothetical protein	N	N	1.58	18 : Unknown function
No Hit	No Hit	RALTA_B1710	_	conserved hypothetical protein; putative exported protein; DUF534	N	N	1.58	18 : Unknown function
No Hit	BURPHK2_1129	RALTA_A2191	_	conserved hypothetical protein	N	N	1.58	18 : Unknown function
No Hit	BURPHK1_3104	RALTA_A1399	_	putative dehydrogenase; putative exported protein	N	N	1.58	18 : Unknown function
No Hit	No Hit	RALTA_B1133	_	conserved hypothetical protein; putative exported protein	N	N	1.57	18 : Unknown function
No Hit	No Hit	RALTA_A1963	_	conserved hypothetical protein; putative membrane protein	N	N	1.57	18 : Unknown function
No Hit	BURPHP2_0228	pRALTA_0542	_	conserved hypothetical protein	N	N	1.57	18 : Unknown function
BN77v1_p10483	BURPHK1_1330	RALTA_B0548	_	conserved protein of unknown function	N	N	1.56	18 : Unknown function
No Hit	No Hit	RALTA_A1610	_	conserved hypothetical protein	N	N	1.56	18 : Unknown function
BN77v1_1353	BURPHK1_1902	RALTA_B0129	_	conserved protein of unknown function	N	N	1.55	18 : Unknown function
No Hit	BURPHK1_0201	RALTA_A0107	_	putative enzyme, Metallo-beta-lactamase superfamily	N	N	1.55	18 : Unknown function
No Hit	No Hit	RALTA_B1461	_	conserved hypothetical protein; putative exported protein	N	N	1.54	18 : Unknown function
No Hit	No Hit	RALTA_A0160	_	conserved hypothetical protein	N	N	1.54	18 : Unknown function
No Hit	No Hit	RALTA_B1445	_	conserved hypothetical protein; putative exported protein	N	N	1.53	18 : Unknown function
No Hit	No Hit	RALTA_A3067	_	conserved hypothetical protein	N	N	1.53	18 : Unknown function
No Hit	BURPHK2_0828	RALTA_A2182	_	conserved protein of unknown function	N	N	1.53	18 : Unknown function
No Hit	No Hit	RALTA_B0926	_	conserved hypothetical protein; Putative phospholipid-binding domain; Transport-associated	N	N	1.51	18 : Unknown function
No Hit	No Hit	RALTA_A1134	_	conserved hypothetical protein	N	N	1.51	18 : Unknown function
No Hit	No Hit	RALTA_A1830	_	hypothetical protein	N	N	0.66	18 : Unknown function
No Hit	No Hit	RALTA_A0905	_	hypothetical protein	N	N	0.66	18 : Unknown function
No Hit	No Hit	pRALTA_0253	_	hypothetical protein	N	N	0.66	18 : Unknown function
No Hit	No Hit	RALTA_B1637	_	hypothetical protein; putative exported protein	N	N	0.65	18 : Unknown function
No Hit	No Hit	pRALTA_0025	_	hypothetical protein	N	N	0.65	18 : Unknown function
No Hit	No Hit	RALTA_A1277	_	conserved hypothetical protein	N	N	0.63	18 : Unknown function
No Hit	No Hit	RALTA_A0548	_	conserved hypothetical protein	N	N	0.63	18 : Unknown function
No Hit	BURPHK1_1634	RALTA_B1771	_	conserved hypothetical protein	N	N	0.62	18 : Unknown function
No Hit	No Hit	RALTA_A1481	_	conserved hypothetical protein	N	N	0.62	18 : Unknown function
No Hit	No Hit	pRALTA_0036	_	hypothetical protein	N	N	0.62	18 : Unknown function
BN77v1_2784	BURPHK1_2609	RALTA_A2474	_	conserved membrane protein of unknown function	N	N	0.61	18 : Unknown function
No Hit	No Hit	RALTA_A1855	_	hypothetical protein	N	N	0.61	18 : Unknown function
No Hit	No Hit	RALTA_A2020	_	conserved hypothetical protein; putative exported protein	N	N	0.6	18 : Unknown function
No Hit	No Hit	RALTA_A0141	_	conserved hypothetical protein	N	N	0.6	18 : Unknown function
No Hit	BURPHK1_0178	RALTA_A0133	_	putative Metallo-hydrolase/oxidoreductase, BETA LACTAMASE superfamily	N	N	0.6	18 : Unknown function
No Hit	No Hit	RALTA_B1639	_	hypothetical protein; putative membrane protein	N	N	0.59	18 : Unknown function
No Hit	No Hit	RALTA_A1859	_	putative transmembrane lipoprotein	N	N	0.59	18 : Unknown function
No Hit	BURPHK2_0923	pRALTA_0669	_	conserved hypothetical protein	N	N	0.58	18 : Unknown function
No Hit	No Hit	pRALTA_0593	_	hypothetical protein; putative exported protein	N	N	0.57	18 : Unknown function
No Hit	No Hit	pRALTA_0236	_	hypothetical protein	N	N	0.57	18 : Unknown function
No Hit	No Hit	RALTA_A1651	_	conserved hypothetical protein	N	N	0.56	18 : Unknown function
No Hit	No Hit	RALTA_B1638	_	hypothetical protein; putative membrane protein	N	N	0.55	18 : Unknown function
No Hit	No Hit	RALTA_B0353	_	Conserved hypothetical protein	N	N	0.55	18 : Unknown function
No Hit	No Hit	RALTA_B1047	_	conserved hypothetical protein	N	N	0.54	18 : Unknown function
No Hit	No Hit	RALTA_A2219	_	putative lipoprotein	N	N	0.54	18 : Unknown function
No Hit	No Hit	RALTA_B0354	_	conserved hypothetical protein; UPF0027; similar to E,coli rtcB	N	N	0.53	18 : Unknown function
No Hit	BURPHK1_0451	pRALTA_0103	_	conserved hypothetical protein	N	N	0.52	18 : Unknown function
No Hit	No Hit	RALTA_B0191	_	conserved hypothetical protein; putative TadE-like	N	N	0.51	18 : Unknown function
No Hit	No Hit	RALTA_A3015	_	conserved hypothetical protein	N	N	0.51	18 : Unknown function
No Hit	No Hit	RALTA_A0018	_	conserved hypothetical protein; putative methyltransferase	N	N	0.51	18 : Unknown function
No Hit	No Hit	RALTA_B1774	_	conserved hypothetical protein	N	N	0.49	18 : Unknown function
BN77v1_3536	BURPHK1_1401	RALTA_A0994	_	conserved membrane protein of unknown function	N	N	0.49	18 : Unknown function
No Hit	No Hit	RALTA_B1048	_	hypothetical protein; putative exported protein	N	N	0.45	18 : Unknown function
No Hit	No Hit	RALTA_B1772	_	conserved hypothetical protein	N	N	0.43	18 : Unknown function
No Hit	No Hit	RALTA_A1637	_	conserved hypothetical protein; putative membrane protein	N	N	0.42	18 : Unknown function
No Hit	No Hit	RALTA_A1634	_	hypothetical protein	N	N	0.41	18 : Unknown function
No Hit	No Hit	RALTA_B0210	_	conserved hypothetical protein; putative periplasmic receptor protein	N	N	0.4	18 : Unknown function
No Hit	No Hit	RALTA_B0713	_	conserved hypothetical protein; putative exported protein; UPF0065 domain	N	N	0.35	18 : Unknown function
No Hit	No Hit	RALTA_B1273	_	putative metalloendopeptidase	N	N	0.33	18 : Unknown function
No Hit	No Hit	RALTA_A1629	_	putative lipoprotein	N	N	0.33	18 : Unknown function
No Hit	No Hit	RALTA_A1647	_	hypothetical protein	N	N	0.31	18 : Unknown function
No Hit	No Hit	RALTA_A1832	_	hypothetical protein	N	N	0.3	18 : Unknown function
No Hit	No Hit	RALTA_A1646	_	putative lipoprotein	N	N	0.3	18 : Unknown function
No Hit	No Hit	RALTA_A1645	_	conserved hypothetical protein	N	N	0.28	18 : Unknown function
No Hit	No Hit	RALTA_A0135	_	conserved hypothetical protein	N	N	0.0931	18 : Unknown function
No Hit	No Hit	RALTA_B0620	_	conserved hypothetical protein; putative membrane protein	N	N	0.0347	18 : Unknown function

## Sheet: RM specific
RM specific differentially expressed genes
Rhizobium mesoamericanum STM3625	Burkholderia phymatum STM815	Cupriavidus taiwanensis LMG19424	Gene	Product	foldChange RM	foldChange BP	foldChange CT	Biorprocess unifié
RHI36v1_p11446	No Hit	No Hit	galU	fragment of glucose-1-phosphate uridylyltransferase (part 2)	1.64	N	N	1 : Amino acid biosynthesis
RHI36v1_3936	No Hit	No Hit	aroQ2	3-dehydroquinate dehydratase	1.52	N	N	1 : Amino acid biosynthesis
RHI36v1_p11608	No Hit	No Hit	_	putative short-chain dehydrogenase/reductase	6.78	N	N	3 : Fatty acid and phospholipid metabolism
RHI36v2_p2180030	BURPHK1_3118	No Hit	nodM	Glucosamine--fructose-6-phosphate aminotransferase [isomerizing]	2.44545	N	N	16.15 : Symbiosis
RHI36v2_p2180029	No Hit	No Hit	_	NADPH-dependent FMN reductase	1.95	N	N	5 : Central intermediary metabolism
RHI36v1_p11238	No Hit	No Hit	_	putative sugar epimerase protein	4.17162	N	N	6 : Energy metabolism
RHI36v1_2081	BURPHK1_1724	No Hit	iolD	3D-(3,5/4)-trihydroxycyclohexane-1,2-dione hydrolase	3.02258	N	N	6 : Energy metabolism
RHI36v1_1339	No Hit	No Hit	frcK	Pantothenate kinase protein	2.61988	N	N	6 : Energy metabolism
RHI36v1_p10667	No Hit	No Hit	_	Xylose isomerase domain protein TIM barrel	2.47985	N	N	6 : Energy metabolism
RHI36v1_3490	BURPHK1_1718	No Hit	idhA	Inositol 2-dehydrogenase	2.38414	N	N	6 : Energy metabolism
RHI36v1_0505	BURPHP1_1356	No Hit	mocE	Putative Rieske-like ferredoxin MocE (rhizopine catabolism)	2.0328	N	N	6 : Energy metabolism
RHI36v1_2084	No Hit	No Hit	_	putative dehydrogenase/oxidoreductase	2.02981	N	N	6 : Energy metabolism
RHI36v1_0504	BURPHK2_0902	No Hit	mocF	Ferredoxin--NAD(+) reductase protein (rhizopine degradation)	1.52658	N	N	6 : Energy metabolism
RHI36v1_1836	BURPHK2_0235	RALTA_B0435	fdhA	Glutathione-independent formaldehyde dehydrogenase	0.28877	N	N	6 : Energy metabolism
BN77v1_1637	No Hit	No Hit	mocB	methyl-galactoside transporter subunit	4.76813	N	N	7 : Transport and binding proteins
RHI36v1_1336	BURPHK2_0546	No Hit	frcB	Fructose ABC transporter, substrate-binding protein	4.76565	N	N	7 : Transport and binding proteins
RHI36v1_0784	BURPHP1_0889	No Hit	mglA	fused methyl-galactoside transporter subunits of ABC superfamily: ATP-binding components	4.36536	N	N	7 : Transport and binding proteins
RHI36v1_0785	BURPHP1_0888	No Hit	mglC	Galactoside transport system permease protein MglC	4.07498	N	N	7 : Transport and binding proteins
RHI36v1_1337	BURPHK2_0547	No Hit	frcC	Fructose ABC transporter, permease protein	3.36833	N	N	7 : Transport and binding proteins
RHI36v1_1338	BURPHK2_0548	No Hit	frcA	Fructose ABC transporter, ATP-binding protein	3.12179	N	N	7 : Transport and binding proteins
RHI36v1_1950	No Hit	No Hit	_	conserved exported protein of unknown function	3.00498	N	N	7 : Transport and binding proteins
RHI36v1_0388	No Hit	No Hit	yiaV	membrane fusion protein (MFP) component of efflux pump, signal anchor	2.84374	N	N	7 : Transport and binding proteins
RHI36v1_0389	BURPHK2_2098	RALTA_B1216	_	putative transmembrane sulphate transporter	2.52827	N	N	7 : Transport and binding proteins
RHI36v1_p10666	No Hit	No Hit	_	Extracellular solute-binding protein family 1	2.45182	N	N	7 : Transport and binding proteins
RHI36v1_p11387	No Hit	No Hit	_	Extracellular solute-binding protein family 1	2.20877	N	N	7 : Transport and binding proteins
RHI36v1_p11360	No Hit	No Hit	_	ABC transporter substrate binding protein	1.94308	N	N	7 : Transport and binding proteins
RHI36v1_p10999	No Hit	No Hit	_	putative mechanosensitive ion channel protein	1.94284	N	N	7 : Transport and binding proteins
RHI36v1_3475	No Hit	No Hit	_	putative mechanosensitive ion channel protein	1.92942	N	N	7 : Transport and binding proteins
RHI36v1_p11454	No Hit	RALTA_B1440	wgeA	ExpE1	1.88366	N	N	7 : Transport and binding proteins
RHI36v1_p11297	BURPHK2_2006	RALTA_B0577	_	putative branched-chain amino acid ABC transporter, substrate-binding protein	1.69044	N	N	7 : Transport and binding proteins
RHI36v1_p11456	No Hit	No Hit	wgdA	ABC-type multidrug transport system protein WgdA (Formerly ExpD1)	1.63	N	N	7 : Transport and binding proteins
RHI36v1_3082	No Hit	No Hit	_	ABC transporter, substrate binding protein (Iron)	1.57738	N	N	7 : Transport and binding proteins
RHI36v1_3081	No Hit	No Hit	_	ABC transporter, substrate binding protein (Iron)	1.56262	N	N	7 : Transport and binding proteins
RHI36v1_3132	No Hit	No Hit	_	ABC-3 protein	0.591977	N	N	7 : Transport and binding proteins
RHI36v1_3133	No Hit	No Hit	znuC	Zinc import ATP-binding protein znuC	0.551077	N	N	7 : Transport and binding proteins
RHI36v1_0230	No Hit	RALTA_A3174	_	conserved exported protein of unknown function	0.327849	N	N	7 : Transport and binding proteins
RHI36v1_1839	No Hit	No Hit	_	ABC-3 protein	0.281823	N	N	7 : Transport and binding proteins
RHI36v1_1838	No Hit	No Hit	_	Periplasmic solute binding protein	0.249886	N	N	7 : Transport and binding proteins
RHI36v1_1762	BURPHK2_0142	RALTA_B1506	mntH	putative manganese transport protein mntH	0.636142	N	N	7 : Transport and binding proteins
RHI36v1_1335	BURPHK2_0549	No Hit	frcR	Sugar transcriptional regulator protein, ROK family	2.21877	N	N	12 : Regulatory functions
RHI36v1_2083	No Hit	No Hit	_	Transcriptional regulator, RpiR family	1.55782	N	N	12 : Regulatory functions
RHI36v1_3131	BURPHK2_0285	No Hit	zur	Zinc uptake transcriptional regulator protein, Fur family	0.611422	N	N	12 : Regulatory functions
RHI36v1_1852	BURPHK1_0852	RALTA_B2187	_	putative transcriptional regulator, ArsR family	0.448272	N	N	12 : Regulatory functions
RHI36v1_2672	No Hit	No Hit	_	Glycosyl transferase family 2	2.10504	N	N	14 : Cell envelope
RHI36v1_p11450	No Hit	No Hit	wgeE	ExpE5	1.96533	N	N	14 : Cell envelope
RHI36v1_p10763	No Hit	No Hit	glf	UDP-galactopyranose mutase, FAD/NAD(P)-binding	1.91927	N	N	14 : Cell envelope
RHI36v1_p11448	No Hit	No Hit	wgeG	putative glycosyltransferase, forming alpha glycosyl linkages protein WgeG (Formerly ExpE7)	1.90613	N	N	14 : Cell envelope
RHI36v1_p11451	No Hit	No Hit	wgeD	ExpE4	1.89952	N	N	14 : Cell envelope
RHI36v1_p11453	No Hit	No Hit	_	Glycosyl transferase family 2	1.89903	N	N	14 : Cell envelope
RHI36v1_p11460	No Hit	No Hit	wgaB	putative bifunctional glycosyltransferase, forming beta-glycosyl and alpha-glycosyl linkages protein WgaB (Formerly ExpA23)	1.83639	N	N	14 : Cell envelope
RHI36v1_p11452	No Hit	No Hit	_	Methyltransferase type 11	1.83201	N	N	14 : Cell envelope
RHI36v1_p11465	No Hit	No Hit	rfbC	dTDP-glucose 4,6-dehydratase	1.82	N	N	14 : Cell envelope
RHI36v1_p11449	No Hit	No Hit	wgeF	putative membrane protein WgeF (Formerly ExpE6)	1.81523	N	N	14 : Cell envelope
RHI36v1_p11462	No Hit	No Hit	wgaE	ExpA5	1.80018	N	N	14 : Cell envelope
RHI36v1_p11461	No Hit	No Hit	wgaD	putative membrane-anchored protein WgaD (Formerly ExpA4)	1.79922	N	N	14 : Cell envelope
RHI36v1_p11459	No Hit	No Hit	wgaA	ExpA1	1.78563	N	N	14 : Cell envelope
RHI36v1_p11463	No Hit	No Hit	_	ExpA6	1.71584	N	N	14 : Cell envelope
RHI36v1_p11455	No Hit	No Hit	wgdB	ExpD2	1.62656	N	N	14 : Cell envelope
RHI36v1_p11458	No Hit	No Hit	wgcA	ExpC	1.51621	N	N	14 : Cell envelope
RHI36v1_p10842	BURPHK1_0931	No Hit	_	Glycosyl transferase family 2	0.655806	N	N	14 : Cell envelope
RHI36v1_p10968	No Hit	No Hit	pssP	Exopolysaccharide polymerization protein	0.647365	N	N	14 : Cell envelope
RHI36v1_p10977	BURPHP1_0799	No Hit	_	NAD-dependent epimerase/dehydratase (fragment)	0.642931	N	N	14 : Cell envelope
RHI36v1_p10973	No Hit	No Hit	exoF	Exopolysaccharide biosynthesis protein (OMA family outer membrane saccharide export protein)	0.62836	N	N	14 : Cell envelope
RHI36v1_p10967	No Hit	No Hit	_	Exopolysaccharide polymerization/export protein	0.615829	N	N	14 : Cell envelope
RHI36v1_p10961	No Hit	No Hit	_	putative Glycosyltransferase protein	0.610564	N	N	14 : Cell envelope
RHI36v1_p11018	No Hit	No Hit	csgA	cryptic curlin major subunit	0.380633	N	N	14 : Cell envelope
RHI36v1_1837	No Hit	No Hit	_	Stress responsive alpha-beta barrel domain protein	0.373568	N	N	15.10 : Adaptations to atypical conditions
RHI36v1_1546	No Hit	No Hit	fliE	Flagellar hook-basal body complex protein fliE	2.01619	N	N	15.2 : Chemotaxis and motility
RHI36v1_1540	BURPHK2_1217	RALTA_B0247	motA	proton conductor component of flagella motor	2.01	N	N	15.2 : Chemotaxis and motility
RHI36v1_1544	No Hit	No Hit	flgB	flagellar component of cell-proximal portion of basal-body rod	1.9546	N	N	15.2 : Chemotaxis and motility
RHI36v1_1541	No Hit	No Hit	flgF	Flagellar basal-body rod protein flgF	1.88	N	N	15.2 : Chemotaxis and motility
RHI36v1_1562	No Hit	No Hit	motD	Chemotaxis motility protein	1.84993	N	N	15.2 : Chemotaxis and motility
RHI36v1_1532	No Hit	No Hit	fliF	Flagellar M-ring protein	1.84441	N	N	15.2 : Chemotaxis and motility
RHI36v1_1561	No Hit	No Hit	motC	Chemotaxis protein motC	1.84044	N	N	15.2 : Chemotaxis and motility
RHI36v1_1526	BURPHK1_3212	RALTA_B0241	cheW	purine-binding chemotaxis protein	1.84	N	N	15.2 : Chemotaxis and motility
RHI36v1_1549	BURPHK1_3190	RALTA_B0284	flgI	flagellar basal body P-ring protein	1.83635	N	N	15.2 : Chemotaxis and motility
RHI36v1_1539	No Hit	No Hit	fliM	Flagellar motor switch protein fliM	1.82958	N	N	15.2 : Chemotaxis and motility
RHI36v1_1568	No Hit	No Hit	flaF	putative flagellar synthesis related protein	1.81757	N	N	15.2 : Chemotaxis and motility
RHI36v1_1558	No Hit	No Hit	flaC	Flagellin C	1.80363	N	N	15.2 : Chemotaxis and motility
RHI36v1_1522	No Hit	No Hit	mcpE	putative chemoreceptor mcpE	1.79249	N	N	15.2 : Chemotaxis and motility
RHI36v1_1799	No Hit	RALTA_B0346	_	METHYL-ACCEPTING CHEMOTAXIS TRANSDUCER TRANSMEMBRANE PROTEIN	1.79062	N	N	15.2 : Chemotaxis and motility
RHI36v1_1552	No Hit	No Hit	_	Flagellar basal body-associated protein FliL	1.74195	N	N	15.2 : Chemotaxis and motility
RHI36v1_1523	No Hit	No Hit	_	Chemotaxis protein CheX	1.738	N	N	15.2 : Chemotaxis and motility
RHI36v1_1564	No Hit	No Hit	ftcR	Flagellar transcriptional regulator ftcR	1.73004	N	N	15.2 : Chemotaxis and motility
RHI36v1_1524	BURPHK1_3214	RALTA_A0722	cheY	chemotaxis regulator transmitting signal to flagellar motor component	1.73	N	N	15.2 : Chemotaxis and motility
RHI36v1_1565	No Hit	RALTA_B0280	flgE	flagellar hook protein	1.72	N	N	15.2 : Chemotaxis and motility
RHI36v1_1538	BURPHK1_3173	No Hit	fliN	Flagellar motor switch protein fliN	1.71	N	N	15.2 : Chemotaxis and motility
RHI36v1_1548	No Hit	No Hit	flgA	Flagellar protein flgA	1.70913	N	N	15.2 : Chemotaxis and motility
RHI36v1_1560	No Hit	No Hit	motB	Chemotaxis motility protein	1.69544	N	N	15.2 : Chemotaxis and motility
RHI36v1_1566	No Hit	No Hit	_	Flagellar hook-associated protein FlgK	1.68576	N	N	15.2 : Chemotaxis and motility
RHI36v1_1527	BURPHK1_3210	RALTA_B0252	cheR	chemotaxis regulator, protein-glutamate methyltransferase	1.68385	N	N	15.2 : Chemotaxis and motility
RHI36v1_1537	No Hit	No Hit	fliG	Flagellar motor switch protein fliG	1.68127	N	N	15.2 : Chemotaxis and motility
RHI36v1_1551	No Hit	No Hit	flgH	Flagellar L-ring protein	1.68027	N	N	15.2 : Chemotaxis and motility
RHI36v1_1569	No Hit	No Hit	flbT	putative flagellum biosynthesis repressor protein flbT	1.67859	N	N	15.2 : Chemotaxis and motility
RHI36v1_1567	No Hit	No Hit	flgL	putative flagellar hook-associated protein	1.65679	N	N	15.2 : Chemotaxis and motility
RHI36v1_1572	BURPHK1_3201	RALTA_B0269	flhA	Flagellar biosynthesis protein flhA	1.65285	N	N	15.2 : Chemotaxis and motility
RHI36v1_1594	No Hit	No Hit	_	putative methyl-accepting chemotaxis protein with HAMP linker domain	1.62	N	N	15.2 : Chemotaxis and motility
RHI36v1_1530	No Hit	RALTA_B0253	cheD	putative chemoreceptor glutamine deamidase cheD	1.61	N	N	15.2 : Chemotaxis and motility
RHI36v1_1525	BURPHK1_3213	RALTA_B0249	cheA	fused chemotactic sensory histidine kinase in two-component regulatory system with CheB and CheY: sensory histidine kinase ; signal sensing protein	1.60931	N	N	15.2 : Chemotaxis and motility
RHI36v1_4063	No Hit	No Hit	flaC	Flagellin C	1.56166	N	N	15.2 : Chemotaxis and motility
RHI36v1_1529	No Hit	RALTA_B0255	cheY	putative chemotaxis protein cheY	1.55	N	N	15.2 : Chemotaxis and motility
RHI36v1_1528	BURPHK1_3208	RALTA_B0254	cheB	fused chemotaxis regulator ; protein-glutamate methylesterase in two-component regulatory system with CheA	1.50816	N	N	15.2 : Chemotaxis and motility
RHI36v1_p11457	No Hit	No Hit	_	protein of unknown function	1.56261	N	N	15.3 : Cell adhesion
RHI36v2_p2120002	No Hit	No Hit	_	putative RTX toxins and related Ca2+-binding proteins	2.40754	N	N	15.5 : Detoxification
RHI36v1_3134	No Hit	No Hit	znuA	zinc transporter subunit: periplasmic-binding component of ABC superfamily	0.467123	N	N	15.5 : Detoxification
RHI36v1_2080	BURPHK1_1725	No Hit	mocC	Rhizopine catabolism protein mocC	3.01595	N	N	16.11 : Scavenge
RHI36v1_0506	BURPHK2_0900	No Hit	mocD	putative transmembrane fatty acid desaturase	2.105	N	N	16.11 : Scavenge
RHI36v1_1773	No Hit	No Hit	_	putative methyl-accepting chemotaxis sensory transducer with Cache sensor	1.61	N	N	16.12 : Sense
RHI36v2_p2180035	No Hit	No Hit	nodO2	Ca-binding protein NodO	1.83383	N	N	16.15 : Symbiosis
RHI36v2_p280005	BURPHK1_2411	No Hit	nodP	sulfate adenylyltransferase, subunit 2	1.51	N	N	16.15 : Symbiosis
RHI36v1_p10809	No Hit	No Hit	_	putative membrane protein	3.41776	N	N	16.4 : Excrete
RHI36v1_p10807	BURPHP1_1225	RALTA_B0685	_	putative lipid acyl hydrolase, patatin-like domain	2.38801	N	N	16.4 : Excrete
RHI36v2_p2120003	No Hit	RALTA_B1931	prsD	Type I secretion system, ABC transporter ATP-binding	1.85	N	N	16.4 : Excrete
RHI36v2_p2120004	No Hit	RALTA_B1930	prsE	Type I secretion membrane fusion protein, HlyD family	1.65121	N	N	16.4 : Excrete
RHI36v1_p11209	No Hit	No Hit	_	putative secreted protein	0.641953	N	N	16.4 : Excrete
RHI36v2_p2120005	No Hit	No Hit	_	transposase (fragment)	2.15334	N	N	17 : Mobile and extrachromosomal element functions
RHI36v1_3135	No Hit	No Hit	yagH	putative xylosidase/arabinosidase	0.494169	N	N	17 : Mobile and extrachromosomal element functions
RHI36v1_p10810	No Hit	No Hit	_	conserved protein of unknown function	3.2915	N	N	18 : Unknown function
RHI36v1_1949	No Hit	No Hit	_	Cysteine rich repeat protein	3.04067	N	N	18 : Unknown function
RHI36v1_0387	No Hit	No Hit	_	conserved protein of unknown function	2.99379	N	N	18 : Unknown function
RHI36v1_p10668	No Hit	No Hit	_	Oxidoreductase domain protein	2.92332	N	N	18 : Unknown function
RHI36v1_0383	BURPHP1_1847	RALTA_B0731	_	conserved exported protein of unknown function	2.74755	N	N	18 : Unknown function
RHI36v1_2078	No Hit	No Hit	_	conserved protein of unknown function	2.67745	N	N	18 : Unknown function
RHI36v1_p11609	No Hit	No Hit	_	conserved protein of unknown function	2.58485	N	N	18 : Unknown function
RHI36v1_0380	No Hit	No Hit	_	conserved protein of unknown function	2.48429	N	N	18 : Unknown function
RHI36v1_1951	No Hit	No Hit	_	protein of unknown function	2.28584	N	N	18 : Unknown function
RHI36v2_p270042	No Hit	No Hit	_	conserved protein of unknown function	2.14392	N	N	18 : Unknown function
RHI36v1_p10801	No Hit	No Hit	_	protein of unknown function	2.12551	N	N	18 : Unknown function
RHI36v1_0391	BURPHP1_1011	RALTA_A1960	_	conserved membrane protein of unknown function	2.10673	N	N	18 : Unknown function
RHI36v1_p10998	No Hit	No Hit	_	conserved exported protein of unknown function	2.07842	N	N	18 : Unknown function
RHI36v1_2673	No Hit	No Hit	_	protein of unknown function	2.03433	N	N	18 : Unknown function
RHI36v1_1575	No Hit	No Hit	_	conserved protein of unknown function	2.0292	N	N	18 : Unknown function
RHI36v1_1577	No Hit	No Hit	_	conserved protein of unknown function	1.99847	N	N	18 : Unknown function
RHI36v1_p10811	BURPHP1_0385	No Hit	_	conserved exported protein of unknown function	1.97661	N	N	18 : Unknown function
RHI36v2_p280007	No Hit	No Hit	_	putative Aldo/keto reductase	1.96489	N	N	18 : Unknown function
RHI36v1_1576	No Hit	No Hit	_	conserved protein of unknown function	1.94191	N	N	18 : Unknown function
RHI36v1_0384	No Hit	No Hit	_	conserved protein of unknown function	1.91475	N	N	18 : Unknown function
RHI36v1_1906	No Hit	No Hit	_	conserved exported protein of unknown function	1.89574	N	N	18 : Unknown function
RHI36v1_3476	No Hit	No Hit	_	protein of unknown function	1.88786	N	N	18 : Unknown function
RHI36v1_3477	No Hit	No Hit	_	conserved exported protein of unknown function	1.88318	N	N	18 : Unknown function
RHI36v1_p10762	No Hit	No Hit	_	conserved protein of unknown function	1.85303	N	N	18 : Unknown function
RHI36v1_1798	No Hit	No Hit	_	protein of unknown function	1.82089	N	N	18 : Unknown function
RHI36v1_1554	No Hit	No Hit	_	conserved protein of unknown function	1.81954	N	N	18 : Unknown function
RHI36v1_1563	No Hit	No Hit	_	conserved exported protein of unknown function	1.81079	N	N	18 : Unknown function
RHI36v2_p2140032	No Hit	No Hit	_	Protein psiB (modular protein)	1.78982	N	N	18 : Unknown function
RHI36v1_0913	No Hit	No Hit	_	Cephalosporin hydroxylase	1.78221	N	N	18 : Unknown function
RHI36v1_p10759	No Hit	No Hit	_	conserved protein of unknown function	1.77561	N	N	18 : Unknown function
RHI36v1_p10799	No Hit	No Hit	_	conserved hypothetical protein	1.75162	N	N	18 : Unknown function
RHI36v1_0969	No Hit	No Hit	_	conserved exported protein of unknown function	1.70647	N	N	18 : Unknown function
RHI36v1_p10761	BURPHK1_3236	No Hit	_	conserved protein of unknown function	1.69491	N	N	18 : Unknown function
RHI36v1_1559	No Hit	No Hit	_	conserved protein of unknown function	1.69168	N	N	18 : Unknown function
RHI36v1_p40114	No Hit	No Hit	_	protein of unknown function	1.6704	N	N	18 : Unknown function
RHI36v1_1550	No Hit	No Hit	_	conserved exported protein of unknown function	1.66095	N	N	18 : Unknown function
RHI36v1_p10758	No Hit	No Hit	_	protein of unknown function	1.65119	N	N	18 : Unknown function
RHI36v1_3053	No Hit	No Hit	_	protein of unknown function	1.63525	N	N	18 : Unknown function
RHI36v1_1531	No Hit	No Hit	_	conserved protein of unknown function	1.59703	N	N	18 : Unknown function
RHI36v1_0909	No Hit	No Hit	_	protein of unknown function	1.54899	N	N	18 : Unknown function
RHI36v1_2627	No Hit	No Hit	_	conserved protein of unknown function	0.666253	N	N	18 : Unknown function
RHI36v1_1761	No Hit	No Hit	_	putative methyltransferase protein	0.65705	N	N	18 : Unknown function
RHI36v1_p60006	No Hit	No Hit	_	protein of unknown function	0.647798	N	N	18 : Unknown function
RHI36v1_p10821	No Hit	No Hit	_	conserved protein of unknown function	0.647429	N	N	18 : Unknown function
RHI36v1_4120	BURPHK1_1011	RALTA_A2624	_	conserved protein of unknown function	0.643547	N	N	18 : Unknown function
RHI36v1_1008	No Hit	No Hit	_	protein of unknown function	0.639626	N	N	18 : Unknown function
RHI36v1_p10877	No Hit	No Hit	_	conserved protein of unknown function	0.636868	N	N	18 : Unknown function
RHI36v1_1274	No Hit	No Hit	_	conserved protein of unknown function	0.62883	N	N	18 : Unknown function
RHI36v1_4053	No Hit	No Hit	_	protein of unknown function	0.628251	N	N	18 : Unknown function
RHI36v1_p10420	BURPHK1_1150	No Hit	_	Acyltransferase protein	0.615364	N	N	18 : Unknown function
RHI36v1_0046	No Hit	No Hit	_	protein of unknown function	0.606976	N	N	18 : Unknown function
RHI36v1_p10959	No Hit	No Hit	exsH	Endo-1,3-1,4-beta-glycanase protein	0.601256	N	N	18 : Unknown function
RHI36v1_p10313	No Hit	No Hit	_	protein of unknown function	0.59933	N	N	18 : Unknown function
RHI36v1_p10966	No Hit	No Hit	_	Hydrolase	0.597183	N	N	18 : Unknown function
RHI36v1_0606	No Hit	No Hit	_	protein of unknown function	0.596195	N	N	18 : Unknown function
RHI36v1_p10979	No Hit	No Hit	_	Acyltransferase 3	0.571694	N	N	18 : Unknown function
RHI36v1_1902	No Hit	No Hit	_	conserved protein of unknown function	0.552238	N	N	18 : Unknown function
RHI36v1_3917	No Hit	No Hit	_	protein of unknown function	0.522647	N	N	18 : Unknown function
RHI36v1_2812	No Hit	No Hit	_	conserved protein of unknown function	0.496942	N	N	18 : Unknown function
RHI36v1_1114	No Hit	No Hit	_	conserved exported protein of unknown function	0.461314	N	N	18 : Unknown function
RHI36v1_p10981	No Hit	No Hit	_	protein of unknown function	0.453985	N	N	18 : Unknown function
RHI36v1_1215	No Hit	No Hit	_	protein of unknown function	0.449711	N	N	18 : Unknown function
RHI36v1_3669	No Hit	No Hit	_	exported protein of unknown function	0.378643	N	N	18 : Unknown function
RHI36v1_p10583	No Hit	No Hit	_	protein of unknown function	0.370469	N	N	18 : Unknown function
RHI36v1_3668	No Hit	No Hit	_	Sortase family protein (fragment)	0.362257	N	N	18 : Unknown function
RHI36v1_p11017	No Hit	No Hit	_	conserved exported protein of unknown function	0.337529	N	N	18 : Unknown function
RHI36v1_p11016	No Hit	No Hit	_	conserved exported protein of unknown function	0.331858	N	N	18 : Unknown function
RHI36v2_p2190063	No Hit	No Hit	_	protein of unknown function	0.330444	N	N	18 : Unknown function
RHI36v1_3725	No Hit	No Hit	_	conserved exported protein of unknown function	0.316336	N	N	18 : Unknown function

## Sheet: BP DESEQ
Label	foldChange	log2FoldChange	pval	padj	Type	Name	Product	Begin	End	Length	Frame	baseMean	baseMeanA	baseMeanB	foldChange	log2FoldChange	pval	padj	resVarA	resVarB
BURPHP2_0638	27	4.77	2.98e-256	2.5e-252	CDS	-	putative Sterol desaturase; putative membrane protein	544175	545029	855	2	7743	546	14900	27	4.77	2.98e-256	2.5e-252	0.0105	5.14
BURPHP2_0578	22	4.44	6.52e-196	1.83e-192	CDS	nodC	N-acetylglucosaminyltransferase (Nodulation protein C)	489374	490711	1338	-1	2130	188	4073	22	4.44	6.52e-196	1.83e-192	0.00574	2.4
BURPHP2_0577	22	4.45	2.28e-182	4.8e-179	CDS	nodI	Nod factor ABC transporter, NodI (ATP-binding protein)	488393	489307	915	-1	1516	133	2899	22	4.45	2.28e-182	4.8e-179	0.00224	1.27
BURPHP2_0581	21	4.42	9.06e-212	3.81e-208	CDS	nodB	Chitooligosaccharide deacetylase (Nodulation protein B)	491161	491859	699	-2	3646	326	6966	21	4.42	9.06e-212	3.81e-208	0.027	0.71
BURPHP2_0639	19	4.21	9.48e-176	1.6e-172	CDS	-	Putative glycosyl hydrolase (endoglucanase-legume lectin related)	545774	546550	777	2	1850	189	3511	19	4.21	9.48e-176	1.6e-172	0.0494	0.42
BURPHP2_0575	17	4.08	6.39e-145	7.68e-142	CDS	nodH	Nodulation protein H	486748	487503	756	-2	984	110	1859	17	4.08	6.39e-145	7.68e-142	0.00613	7.23
BURPHP2_0576	17	4.07	5.64e-139	5.1e-136	CDS	nodJ	Nod factor ABC transporter NodJ (permease protein)	487601	488389	789	-1	887	100	1675	17	4.07	5.64e-139	5.1e-136	0.0434	0.079
BURPHP2_0640	16	3.99	1.56e-47	4.85e-45	CDS	-	putative Nitrogenase cofactor biosynthesis protein NifB (fragment)	546774	546977	204	3	90	11	169	16	3.99	1.56e-47	4.85e-45	0.0219	0.23
BURPHP2_0643	16	4.02	1.92e-42	5.39e-40	CDS	-	conserved hypothetical protein (including NifZ family domain)	547721	548089	369	2	75	8.65	141	16	4.02	1.92e-42	5.39e-40	0.0711	0.0693
BURPHP2_0573	14	3.8	7.91e-141	8.31e-138	CDS	nodA	Nodulation protein A	485943	486533	591	-3	1420	190	2649	14	3.8	7.91e-141	8.31e-138	0.0353	2.83
BURPHP2_0571	13	3.75	1.38e-153	1.94e-150	CDS	nodU	Carbamoyltransferase (Nodulation protein U)	483493	485211	1719	-2	2494	345	4642	13	3.75	1.38e-153	1.94e-150	0.0158	0.53
BURPHP2_0572	13	3.65	6.06e-139	5.1e-136	CDS	nodS	Methyltransferase Nodulation protein S	485224	485853	630	-2	1854	273	3435	13	3.65	6.06e-139	5.1e-136	0.00712	4.78
BURPHP2_0569	13	3.72	5.61e-79	3.15e-76	CDS	-	Adenylyl-sulfate kinase (APS kinase)	482685	483284	600	-3	269	38	501	13	3.72	5.61e-79	3.15e-76	0.3	2.02
BURPHP2_0570	12	3.57	7.26e-54	2.54e-51	CDS	-	protein of unknown function	483232	483492	261	-2	144	22	265	12	3.57	7.26e-54	2.54e-51	0.16	0.61
BURPHK1_0848	12	3.55	9.42e-09	1.62e-07	CDS	-	protein of unknown function	882570	882755	186	-2	7.81	1.23	14	12	3.55	9.42e-09	1.62e-07	0.000631	0.93
BURPHP2_0644	11	3.51	2.67e-64	1.07e-61	CDS	fixU	FixU nitrogen fixation protein	548416	548634	219	1	214	35	393	11	3.51	2.67e-64	1.07e-61	0.19	3.59
BURPHP1_0380	11	3.48	0.000312	0.00194	CDS	-	protein of unknown function	399979	400218	240	-2	2.59	0.43	4.75	11	3.48	0.000312	0.00194	0.32	0.36
BURPHK2_1263	8.95	3.16	6.13e-75	2.87e-72	CDS	-	CAIB/BAIF family protein	1241338	1242531	1194	1	429	86	772	8.95	3.16	6.13e-75	2.87e-72	0.13	0.17
BURPHP1_0232	8.36	3.06	0.00894	0.0329	CDS	-	protein of unknown function	257314	257478	165	-2	3.88	0.83	6.92	8.36	3.06	0.00894	0.0329	0.62	1.53
BURPHK2_1264	7.86	2.97	1.64e-51	5.3e-49	CDS	-	pyruvate carboxyltransferase	1242528	1243475	948	3	220	50	390	7.86	2.97	1.64e-51	5.3e-49	0.26	1.23
BURPHK2_0155	7.37	2.88	0.0627	0.15	CDS	-	protein of unknown function	150771	150974	204	3	1.62	0.39	2.86	7.37	2.88	0.0627	0.15	0.3	0.33
BURPHP2_0566	7.36	2.88	7.15e-72	3.17e-69	CDS	-	putative multidrug efflux transporter (AcrB/AcrD/AcrF family)	476561	479614	3054	-1	592	142	1043	7.36	2.88	7.15e-72	3.17e-69	0.0115	0.4
BURPHP2_0567	7.21	2.85	2.36e-56	8.64e-54	CDS	-	putative efflux transporter, RND family, MFP subunit	479626	480777	1152	-2	311	76	547	7.21	2.85	2.36e-56	8.64e-54	0.13	0.0414
BURPHP2_0211	7.13	2.83	0.16	0.3	CDS	-	Electron-transferring-flavoprotein dehydrogenase (fragment)	181289	181543	255	2	1.58	0.39	2.76	7.13	2.83	0.16	0.3	0.3	0.51
BURPHP2_0337	6.77	2.76	6.62e-05	0.000497	CDS	-	putative amino acid permease	286745	287569	825	-1	7.89	2.03	14	6.77	2.76	6.62e-05	0.000497	0.0498	1.45
BURPHK1_0778	6.41	2.68	4.31e-16	2.12e-14	CDS	-	Transcriptional regulator, ArsR family	815960	816340	381	2	32	8.51	55	6.41	2.68	4.31e-16	2.12e-14	0.17	1.86
BURPHK2_1434	6.35	2.67	5.44e-75	2.69e-72	CDS	-	conserved protein of unknown function	1446239	1446415	177	2	999	272	1726	6.35	2.67	5.44e-75	2.69e-72	0.62	56
BURPHK2_1723	6.04	2.59	0.0107	0.038	CDS	-	conserved hypothetical protein; putative exported protein	1749792	1750178	387	-1	4.1	1.16	7.03	6.04	2.59	0.0107	0.038	0.88	0.65
BURPHK1_2121	6.03	2.59	1.8e-66	7.58e-64	CDS	-	conserved protein of unknown function	2210216	2210362	147	-3	777	221	1334	6.03	2.59	1.8e-66	7.58e-64	1.35	31
BURPHK1_0448	6	2.58	3.83e-52	1.29e-49	CDS	glpD	sn-glycerol-3-phosphate dehydrogenase, aerobic, FAD/NAD(P)-binding	479566	481101	1536	-1	391	112	670	6	2.58	3.83e-52	1.29e-49	0.15	0.35
BURPHK1_1151	5.87	2.55	0.1	0.22	CDS	-	protein of unknown function	1204906	1205112	207	-1	1.33	0.39	2.28	5.87	2.55	0.1	0.22	0.3	0.14
BURPHP1_1723	5.73	2.52	0.0416	0.11	CDS	-	conserved protein of unknown function	1743708	1744067	360	-3	1.39	0.41	2.37	5.73	2.52	0.0416	0.11	0.32	0.22
BURPHK2_0570	5.58	2.48	0.38	0.56	CDS	frc	formyl-CoA transferase, NAD(P)-binding	562434	563681	1248	-1	1.36	0.41	2.31	5.58	2.48	0.38	0.56	0.32	0.52
BURPHK1_2038	5.52	2.46	9e-77	4.73e-74	CDS	-	protein of unknown function	2149947	2150333	387	3	2373	728	4018	5.52	2.46	9e-77	4.73e-74	0.3	61
BURPHK2_1265	5.5	2.46	1.66e-29	2.5e-27	CDS	-	major facilitator transporter	1243543	1244886	1344	1	124	38	209	5.5	2.46	1.66e-29	2.5e-27	1	0.51
BURPHP1_1209	5.37	2.42	3.12e-61	1.19e-58	CDS	-	alkylhydroperoxidase AhpD core	1234108	1234587	480	-2	1055	331	1778	5.37	2.42	3.12e-61	1.19e-58	0.0329	0.12
BURPHK2_2507	5.27	2.4	1.49e-35	3.07e-33	CDS	-	iron-sulfur cluster binding protein	2517613	2519058	1446	-3	197	63	331	5.27	2.4	1.49e-35	3.07e-33	0.0503	0.00422
BURPHK1_2605	5.18	2.37	9.96e-31	1.58e-28	CDS	-	RND family efflux transporter MFP subunit	2709093	2710244	1152	3	148	48	248	5.18	2.37	9.96e-31	1.58e-28	0.0248	0.0285
BURPHK2_0633	4.88	2.29	5.52e-31	8.94e-29	CDS	-	conserved protein of unknown function	618814	619191	378	-3	153	52	254	4.88	2.29	5.52e-31	8.94e-29	0.19	7.78
BURPHP2_0568	4.86	2.28	4.8e-40	1.19e-37	CDS	-	putative RND efflux system, outer membrane lipoprotein (NodT homolog)	480875	482473	1599	-1	332	113	550	4.86	2.28	4.8e-40	1.19e-37	0.0897	0.0194
BURPHK1_2622	4.69	2.23	8.2e-23	8.52e-21	CDS	-	conserved protein of unknown function	2729621	2729881	261	-3	82	29	136	4.69	2.23	8.2e-23	8.52e-21	0.89	9.21
BURPHK2_1737	4.69	2.23	0.16	0.3	CDS	-	protein of unknown function	1759919	1760122	204	2	1.1	0.39	1.82	4.69	2.23	0.16	0.3	0.3	0.0679
BURPHP1_0382	4.67	2.22	0.0039	0.0166	CDS	-	Integral membrane protein TerC	400859	401194	336	2	4.47	1.58	7.37	4.67	2.22	0.0039	0.0166	0.51	0.14
BURPHK2_0718	4.57	2.19	2.76e-37	5.94e-35	CDS	-	FAD-dependent pyridine nucleotide-disulphide oxidoreductase	699765	700820	1056	3	314	113	515	4.57	2.19	2.76e-37	5.94e-35	0.0831	2.14
BURPHK2_2509	4.56	2.19	1.85e-29	2.74e-27	CDS	ykgE	putative hydroxyacid oxidoreductase (Fe-S centre)	2519759	2520553	795	-2	175	63	287	4.56	2.19	1.85e-29	2.74e-27	0.0558	0.73
BURPHP2_0371	4.42	2.14	2.6e-39	6.25e-37	CDS	-	conserved protein of unknown function	311875	312252	378	-2	409	151	667	4.42	2.14	2.6e-39	6.25e-37	0.11	3.11
BURPHP2_0565	4.42	2.14	3.5e-18	2.32e-16	CDS	-	conserved protein of unknown function; putative sugar hydrolase	475924	476385	462	-2	77	29	126	4.42	2.14	3.5e-18	2.32e-16	0.0126	0.33
BURPHK2_0644	4.35	2.12	3.88e-09	7.03e-08	CDS	-	protein of unknown function	624768	624962	195	3	18	6.58	29	4.35	2.12	3.88e-09	7.03e-08	0.14	2.45
BURPHK2_1968	4.35	2.12	0.000497	0.00293	CDS	-	protein of unknown function	1979494	1979766	273	1	4.36	1.63	7.09	4.35	2.12	0.000497	0.00293	0.32	0.74
BURPHK2_0198	4.32	2.11	0.0151	0.0502	CDS	-	satase isoform II	196534	197058	525	-3	3.3	1.24	5.36	4.32	2.11	0.0151	0.0502	0.34	0.13
BURPHP1_0478	4.28	2.1	0.38	0.56	CDS	-	protein of unknown function	504352	504513	162	1	1.09	0.41	1.77	4.28	2.1	0.38	0.56	0.32	0.12
BURPHK2_2663	4.21	2.07	1.24e-08	2.1e-07	CDS	-	conserved membrane protein of unknown function	2674056	2674880	825	-1	17	6.54	28	4.21	2.07	1.24e-08	2.1e-07	0.12	2.09
BURPHP1_1128	4.15	2.05	1.94e-14	7.98e-13	CDS	-	conserved protein of unknown function	1147704	1148033	330	-3	47	18	76	4.15	2.05	1.94e-14	7.98e-13	0.3	2.3
BURPHK2_1362	4.11	2.04	6.27e-06	6.16e-05	CDS	-	Conserved hypothetical protein of unknown function	1366431	1366769	339	3	13	4.95	20	4.11	2.04	6.27e-06	6.16e-05	0.53	0.00361
BURPHP1_1208	4.07	2.03	3.89e-41	1.06e-38	CDS	-	cupin 2, barrel	1233668	1234075	408	-1	972	383	1560	4.07	2.03	3.89e-41	1.06e-38	0.21	12
BURPHK2_0357	4.07	2.02	0.0451	0.12	CDS	-	conserved protein of unknown function	342532	342735	204	1	4.09	1.62	6.57	4.07	2.02	0.0451	0.12	0.0606	0.85
BURPHK1_1090	4.06	2.02	8.04e-41	2.11e-38	CDS	-	protein of unknown function	1138497	1138748	252	-2	564	223	905	4.06	2.02	8.04e-41	2.11e-38	1.1	41
BURPHK2_0634	4.06	2.02	0.00198	0.0094	CDS	-	protein of unknown function	619301	619510	210	-2	4.12	1.63	6.62	4.06	2.02	0.00198	0.0094	0.32	0.19
BURPHK1_2207	4.04	2.02	1.08e-18	7.45e-17	CDS	-	copper tolerance protein	2291138	2292643	1506	-3	95	38	153	4.04	2.02	1.08e-18	7.45e-17	0.78	0.25
BURPHP1_1130	4.03	2.01	2.74e-06	2.97e-05	CDS	-	conserved protein of unknown function	1148652	1148861	210	3	11	4.53	18	4.03	2.01	2.74e-06	2.97e-05	0.0428	0.61
BURPHP2_0397	4	2	3.4e-36	7.15e-34	CDS	-	putative mobilization protein MobC-like (relaxase)	328106	328471	366	2	492	197	788	4	2	3.4e-36	7.15e-34	0.0156	0.32
BURPHK1_0117	4	2	1.24e-20	1.04e-18	CDS	-	protein of unknown function	115125	115301	177	-2	88	35	140	4	2	1.24e-20	1.04e-18	1.09	16
BURPHK2_2372	3.96	1.98	0.032	0.0908	CDS	-	haloacid dehalogenase-like hydrolase	2376817	2377443	627	-3	2.12	0.85	3.38	3.96	1.98	0.032	0.0908	0.67	0.12
BURPHP1_0145	3.95	1.98	3.1e-14	1.22e-12	CDS	-	putative Peptidase M1, membrane alanine aminopeptidase (fragment)	160725	161729	1005	3	59	24	95	3.95	1.98	3.1e-14	1.22e-12	0.15	0.00239
BURPHK2_2411	3.93	1.97	0.0155	0.051	CDS	-	protein of unknown function	2414057	2414362	306	2	3.06	1.24	4.88	3.93	1.97	0.0155	0.051	0.35	0.0901
BURPHP2_0456	3.93	1.97	0.19	0.35	CDS	-	putative transposase (fragment)	388886	389239	354	2	2.87	1.16	4.57	3.93	1.97	0.19	0.35	0.91	1.08
BURPHK2_0201	3.91	1.97	0.19	0.35	CDS	-	Undecaprenyl-phosphate galactose phosphotransferase	199683	200294	612	-1	2.98	1.22	4.75	3.91	1.97	0.19	0.35	0.33	1.04
BURPHK2_0676	3.89	1.96	0.0967	0.21	CDS	-	exported protein of unknown function	653194	653340	147	1	2.06	0.84	3.27	3.89	1.96	0.0967	0.21	0.17	0.12
BURPHK2_2342	3.86	1.95	1.27e-31	2.18e-29	CDS	-	conserved exported protein of unknown function	2347663	2347959	297	-3	305	126	485	3.86	1.95	1.27e-31	2.18e-29	0.71	17
BURPHK1_2606	3.85	1.94	4e-31	6.6e-29	CDS	-	hydrophobe/amphiphile efflux family protein	2710255	2713296	3042	1	371	153	589	3.85	1.94	4e-31	6.6e-29	0.22	0.0894
BURPHK1_1361	3.84	1.94	1.17e-06	1.36e-05	CDS	-	protein of unknown function	1411917	1412123	207	-2	16	6.56	25	3.84	1.94	1.17e-06	1.36e-05	0.57	0.34
BURPHK1_0823	3.81	1.93	2.82e-40	7.2e-38	CDS	dadA	D-amino acid dehydrogenase	862184	863470	1287	-3	810	337	1283	3.81	1.93	2.82e-40	7.2e-38	0.00604	23
BURPHK1_2604	3.8	1.93	4.54e-21	4.02e-19	CDS	-	RND efflux system, outer membrane lipoprotein, NodT family	2707542	2708993	1452	3	135	56	214	3.8	1.93	4.54e-21	4.02e-19	0.018	0.0226
BURPHK2_2654	3.78	1.92	5.4e-10	1.19e-08	CDS	-	Poly (3-hydroxybutyrate) depolymerase precursor	2666428	2667591	1164	1	31	13	49	3.78	1.92	5.4e-10	1.19e-08	0.39	0.47
BURPHK2_0928	3.76	1.91	7.54e-20	5.93e-18	CDS	-	acyl-CoA dehydrogenase-like	902572	904362	1791	-3	98	41	155	3.76	1.91	7.54e-20	5.93e-18	0.43	13
BURPHP1_0043	3.75	1.91	1.66e-38	3.87e-36	CDS	-	FAD-dependent pyridine nucleotide-disulphide oxidoreductase precursor	42785	43990	1206	2	970	408	1533	3.75	1.91	1.66e-38	3.87e-36	0.0226	0.39
BURPHK1_2104	3.75	1.91	1.54e-37	3.51e-35	CDS	-	protein of unknown function	2195583	2195753	171	-2	683	287	1079	3.75	1.91	1.54e-37	3.51e-35	0.72	12
BURPHK1_0729	3.75	1.91	1.67e-21	1.57e-19	CDS	-	conserved protein of unknown function	764799	764948	150	-2	127	54	201	3.75	1.91	1.67e-21	1.57e-19	0.34	7.95
BURPHK2_0152	3.75	1.91	0.069	0.16	CDS	-	protein of unknown function	149691	149978	288	-1	1.93	0.81	3.06	3.75	1.91	0.069	0.16	0.16	0.14
BURPHP2_0355	3.73	1.9	8.76e-24	9.7e-22	CDS	-	putative Type IV secretion protein VirB11/TrbB	299202	300239	1038	-3	197	84	311	3.73	1.9	8.76e-24	9.7e-22	0.21	0.00445
BURPHK2_0827	3.72	1.89	9.49e-07	1.12e-05	CDS	-	conserved exported protein of unknown function	811844	812269	426	-2	16	6.67	25	3.72	1.89	9.49e-07	1.12e-05	0.98	0.27
BURPHP1_1836	3.67	1.88	7e-08	1.04e-06	CDS	-	conserved exported protein of unknown function	1836377	1836697	321	-1	21	9.03	33	3.67	1.88	7e-08	1.04e-06	0.22	0.47
BURPHP1_0792	3.67	1.87	0.0316	0.09	CDS	-	conserved exported protein of unknown function	822309	822839	531	-3	2.93	1.25	4.6	3.67	1.87	0.0316	0.09	0.32	0.0519
BURPHP2_0352	3.66	1.87	1.36e-10	3.31e-09	CDS	-	conserved protein of unknown function	298319	298555	237	-1	50	21	78	3.66	1.87	1.36e-10	3.31e-09	0.0017	2.13
BURPHK2_1738	3.66	1.87	0.11	0.23	CDS	frc	formyl-CoA transferase, NAD(P)-binding	1760023	1761270	1248	1	0.96	0.41	1.51	3.66	1.87	0.11	0.23	0.32	0.43
BURPHK2_0521	3.63	1.86	1.03e-07	1.49e-06	CDS	-	Transcriptional regulator, MarR family	511443	511976	534	3	24	10	37	3.63	1.86	1.03e-07	1.49e-06	0.0468	0.0479
BURPHP1_0143	3.62	1.85	0.0959	0.21	CDS	-	protein of unknown function	158870	159169	300	2	2.9	1.25	4.54	3.62	1.85	0.0959	0.21	0.32	0.29
BURPHP2_0564	3.61	1.85	4.79e-21	4.2e-19	CDS	-	Periplasmic binding protein/LacI transcriptional regulator	474914	475927	1014	-1	151	65	236	3.61	1.85	4.79e-21	4.2e-19	0.0229	0.6
BURPHK2_2118	3.61	1.85	0.0577	0.14	CDS	-	protein of unknown function	2129384	2129590	207	2	4.71	2.04	7.38	3.61	1.85	0.0577	0.14	0.0625	1.24
BURPHK2_0562	3.6	1.85	8.34e-17	4.59e-15	CDS	-	protein of unknown function	556424	556615	192	2	77	34	121	3.6	1.85	8.34e-17	4.59e-15	0.19	8.2
BURPHK2_1331	3.58	1.84	1.65e-29	2.5e-27	CDS	-	conserved protein of unknown function	1322288	1322446	159	2	336	147	525	3.58	1.84	1.65e-29	2.5e-27	0.78	26
BURPHP2_0370	3.51	1.81	8.7e-32	1.53e-29	CDS	-	hypothetical protein; putative sensor (PAS)	310872	311822	951	-3	623	276	970	3.51	1.81	8.7e-32	1.53e-29	1.29	0.39
BURPHP2_0396	3.51	1.81	2.1e-29	3.04e-27	CDS	-	conserved protein of unknown function	327846	328103	258	3	441	195	687	3.51	1.81	2.1e-29	3.04e-27	0.0465	0.52
BURPHP1_1775	3.48	1.8	0.00844	0.0314	CDS	-	conserved protein of unknown function	1784624	1784908	285	2	6.54	2.92	10	3.48	1.8	0.00844	0.0314	0.35	0.91
BURPHK1_0780	3.46	1.79	5.1e-20	4.09e-18	CDS	-	Cation diffusion facilitator family transporter	816337	817458	1122	1	157	70	244	3.46	1.79	5.1e-20	4.09e-18	0.37	0.55
BURPHP2_0489	3.44	1.78	0.11	0.23	CDS	-	Aminotransferase class-III (fragment)	418801	418866	66	1	0.92	0.41	1.42	3.44	1.78	0.11	0.23	0.32	0.87
BURPHP2_0347	3.42	1.77	1.71e-23	1.87e-21	CDS	-	conserved hypothetical protein; putative ATPase	293092	293802	711	-2	221	100	342	3.42	1.77	1.71e-23	1.87e-21	0.61	3
BURPHP2_0399	3.4	1.77	1.94e-37	4.29e-35	CDS	-	putative Relaxase/mobilization nuclease	328724	331783	3060	2	2553	1160	3946	3.4	1.77	1.94e-37	4.29e-35	0.0242	7.11
BURPHP2_0650	3.4	1.76	1.21e-27	1.7e-25	CDS	-	putative Lysine/homoserine lactone exporter protein	554205	554813	609	3	449	204	693	3.4	1.76	1.21e-27	1.7e-25	0.64	0.86
BURPHP2_0649	3.39	1.76	2.63e-33	4.81e-31	CDS	puuD	gamma-Glu-GABA hydrolase	553322	554146	825	2	1084	494	1673	3.39	1.76	2.63e-33	4.81e-31	0.1	2.31
BURPHK2_0782	3.39	1.76	1.59e-05	0.000143	CDS	-	protein of unknown function	763926	764144	219	3	13	5.74	19	3.39	1.76	1.59e-05	0.000143	0.16	0.94
BURPHP1_0144	3.38	1.76	2.82e-16	1.46e-14	CDS	-	putative Peptidase M1, membrane alanine aminopeptidase precursor (fragment)	159604	160743	1140	1	107	49	166	3.38	1.76	2.82e-16	1.46e-14	0.15	0.0772
BURPHP1_1759	3.37	1.75	3.29e-06	3.49e-05	CDS	-	phosphatase-like (fragment)	1774629	1775750	1122	-3	12	5.72	19	3.37	1.75	3.29e-06	3.49e-05	0.33	2.46
BURPHK2_0013	3.32	1.73	0.17	0.32	CDS	-	conserved protein of unknown function	9590	9775	186	2	0.89	0.41	1.38	3.32	1.73	0.17	0.32	0.32	0.35
BURPHP1_1773	3.3	1.72	0.0274	0.0806	CDS	-	conserved protein of unknown function	1783325	1784131	807	-1	6.17	2.87	9.47	3.3	1.72	0.0274	0.0806	0.0498	1.02
BURPHP1_1450	3.28	1.72	0.21	0.37	CDS	-	protein of unknown function	1481145	1481417	273	-3	1.75	0.81	2.68	3.28	1.72	0.21	0.37	0.16	0.47
BURPHP2_0356	3.27	1.71	1.05e-07	1.52e-06	CDS	-	hypothetical protein	300255	300749	495	-3	25	12	39	3.27	1.71	1.05e-07	1.52e-06	0.27	0.7
BURPHP2_0648	3.26	1.71	1.77e-34	3.47e-32	CDS	-	Fatty acid desaturase	552261	553322	1062	3	1884	884	2884	3.26	1.71	1.77e-34	3.47e-32	0.38	1.32
BURPHK1_2208	3.26	1.71	5.43e-06	5.5e-05	CDS	-	conserved exported protein of unknown function	2292640	2292933	294	-1	16	7.35	24	3.26	1.71	5.43e-06	5.5e-05	0.19	0.56
BURPHP2_0359	3.25	1.7	7.03e-18	4.35e-16	CDS	-	putative Type IV secretory protein VirB8/TraE	303063	303914	852	-3	164	77	251	3.25	1.7	7.03e-18	4.35e-16	0.0808	1.21
BURPHK2_1185	3.24	1.69	2.38e-21	2.15e-19	CDS	-	Radical SAM domain protein	1161951	1163492	1542	-1	235	111	359	3.24	1.69	2.38e-21	2.15e-19	0.15	0.26
BURPHK2_2289	3.24	1.7	0.22	0.38	CDS	-	protein of unknown function	2294825	2295019	195	-2	1.81	0.85	2.77	3.24	1.7	0.22	0.38	0.67	0.66
BURPHP1_1129	3.23	1.69	0.000452	0.0027	CDS	-	conserved protein of unknown function	1148345	1148593	249	2	11	5.32	17	3.23	1.69	0.000452	0.0027	0.16	0.16
BURPHP2_0398	3.22	1.69	1.42e-22	1.45e-20	CDS	-	hypothetical protein of unknown function	328472	328720	249	2	344	163	524	3.22	1.69	1.42e-22	1.45e-20	0.24	3.79
BURPHK2_0602	3.22	1.69	0.44	0.62	CDS	-	protein of unknown function	595576	595728	153	-3	1.69	0.8	2.58	3.22	1.69	0.44	0.62	0.16	0.38
BURPHK1_3110	3.21	1.68	4.04e-24	4.66e-22	CDS	-	hypothetical protein	3236007	3236225	219	-2	296	141	451	3.21	1.68	4.04e-24	4.66e-22	0.55	10
BURPHP1_0235	3.19	1.67	0.0227	0.0695	CDS	-	conserved protein of unknown function	258062	258214	153	-1	3.47	1.66	5.29	3.19	1.67	0.0227	0.0695	0.0975	0.15
BURPHK2_2508	3.18	1.67	5.59e-13	1.9e-11	CDS	-	conserved protein of unknown function	2519055	2519762	708	-1	82	39	124	3.18	1.67	5.59e-13	1.9e-11	0.12	0.0499
BURPHK1_2603	3.17	1.66	2.86e-08	4.54e-07	CDS	-	protein of unknown function	2707208	2707561	354	-3	31	15	48	3.17	1.66	2.86e-08	4.54e-07	0.35	0.79
BURPHP2_0647	3.16	1.66	5.59e-34	1.07e-31	CDS	-	O-acetylhomoserine/O-acetylserine sulfhydrylase	550909	552231	1323	1	1901	915	2888	3.16	1.66	5.59e-34	1.07e-31	0.28	1.47
BURPHP1_1648	3.16	1.66	5.63e-15	2.44e-13	CDS	-	protein of unknown function	1671539	1671715	177	-1	87	42	132	3.16	1.66	5.63e-15	2.44e-13	1.45	8.64
BURPHK1_1639	3.15	1.65	5.76e-12	1.72e-10	CDS	osmB	lipoprotein	1714429	1714641	213	1	85	41	129	3.15	1.65	5.76e-12	1.72e-10	0.0186	1.7
BURPHP2_0651	3.11	1.64	2.21e-27	3.04e-25	CDS	metA	homoserine transsuccinylase	554899	555804	906	1	694	337	1050	3.11	1.64	2.21e-27	3.04e-25	1.06	0.15
BURPHP1_1428	3.11	1.64	0.00622	0.0245	CDS	-	protein of unknown function	1457745	1458023	279	-3	4.23	2.06	6.4	3.11	1.64	0.00622	0.0245	0.26	1.04
BURPHK2_0720	3.09	1.63	1.64e-10	3.94e-09	CDS	-	conserved protein of unknown function	702300	702578	279	3	56	27	85	3.09	1.63	1.64e-10	3.94e-09	0.65	0.4
BURPHK2_1763	3.09	1.63	5.28e-10	1.17e-08	CDS	-	conserved protein of unknown function	1782376	1782696	321	-3	50	24	75	3.09	1.63	5.28e-10	1.17e-08	1.19	0.58
BURPHP2_0470	3.09	1.63	0.000474	0.00281	CDS	-	transposase	401243	402169	927	-1	13	6.14	19	3.09	1.63	0.000474	0.00281	0.0035	0.18
BURPHP2_0256	3.06	1.61	0.000236	0.00152	CDS	ycjP	putative sugar ABC transporter subunit, permease component	218408	219268	861	-1	13	6.6	20	3.06	1.61	0.000236	0.00152	0.1	0.49
BURPHK1_1638	3	1.59	4.94e-35	9.89e-33	CDS	thiC	thiamin (pyrimidine moiety) biosynthesis protein	1712223	1714154	1932	3	14300	7143	21400	3	1.59	4.94e-35	9.89e-33	0.11	1.65
BURPHP2_0172	2.97	1.57	2.03e-07	2.77e-06	CDS	-	hypothetical protein of unknown function	151512	151712	201	-3	29	14	43	2.97	1.57	2.03e-07	2.77e-06	0.0885	0.78
BURPHP2_0338	2.97	1.57	0.000895	0.00482	CDS	-	hypothetical protein of unknown function	286800	288446	1647	-3	15	7.39	22	2.97	1.57	0.000895	0.00482	0.0654	1.01
BURPHK2_1788	2.97	1.57	0.79	0.89	CDS	-	exported protein of unknown function	1808031	1808261	231	3	2.44	1.23	3.65	2.97	1.57	0.79	0.89	0.000761	1.91
BURPHP2_0357	2.96	1.57	9.28e-11	2.32e-09	CDS	-	putative type IV secretion protein VirB10/TrbI	300770	302131	1362	-1	75	38	113	2.96	1.57	9.28e-11	2.32e-09	0.00235	0.48
BURPHP2_0405	2.95	1.56	8.96e-11	2.25e-09	CDS	-	conserved protein of unknown function	338779	339111	333	1	69	35	103	2.95	1.56	8.96e-11	2.25e-09	0.4	0.0113
BURPHK1_3340	2.94	1.56	4.93e-14	1.9e-12	CDS	-	conserved exported protein of unknown function	3471812	3471979	168	2	101	51	150	2.94	1.56	4.93e-14	1.9e-12	0.69	6.07
BURPHK2_2428	2.94	1.55	0.000246	0.00158	CDS	-	conserved protein of unknown function	2432726	2433019	294	2	15	7.85	23	2.94	1.55	0.000246	0.00158	0.24	0.19
BURPHP1_0027	2.94	1.56	8.01e-05	0.00059	CDS	-	conserved protein of unknown function	24543	24815	273	-3	13	6.56	19	2.94	1.56	8.01e-05	0.00059	1.3	0.35
BURPHK1_3109	2.93	1.55	5.78e-18	3.61e-16	fCDS	-	fragment	3235744	3236010	267	-1	189	96	283	2.93	1.55	5.78e-18	3.61e-16	0.52	8.75
BURPHK2_0800	2.93	1.55	0.0008	0.00437	CDS	-	conserved protein of unknown function	781303	781605	303	-3	8.72	4.44	13	2.93	1.55	0.0008	0.00437	0.42	0.28
BURPHK2_0992	2.93	1.55	0.00859	0.0319	CDS	-	Response regulator receiver protein	967159	967632	474	1	6.44	3.27	9.6	2.93	1.55	0.00859	0.0319	0.0388	0.21
BURPHK2_0721	2.92	1.54	2.81e-07	3.73e-06	CDS	-	protein of unknown function	702556	702867	312	-3	31	16	46	2.92	1.54	2.81e-07	3.73e-06	0.28	0.38
BURPHP2_0418	2.9	1.53	1.31e-05	0.000121	CDS	-	conserved protein of unknown function	347480	347779	300	-1	15	7.88	23	2.9	1.53	1.31e-05	0.000121	0.36	1.97
BURPHP2_0353	2.88	1.53	1.64e-08	2.71e-07	CDS	-	conserved protein of unknown function; putative membrane protein	298721	298954	234	-1	55	28	82	2.88	1.53	1.64e-08	2.71e-07	0.073	1.1
BURPHP1_0788	2.88	1.53	0.78	0.88	CDS	-	exported protein of unknown function	820437	820628	192	3	1.55	0.8	2.31	2.88	1.53	0.78	0.88	0.16	0.52
BURPHK2_1353	2.86	1.52	6.29e-19	4.52e-17	CDS	fimZ	DNA-binding transcriptional regulator, isolated component of a two-component regulator system	1350381	1351019	639	3	262	136	388	2.86	1.52	6.29e-19	4.52e-17	1.02	3.69
BURPHK1_1128	2.85	1.51	5.03e-28	7.17e-26	CDS	-	putative lipoprotein	1179991	1180578	588	-1	1631	848	2415	2.85	1.51	5.03e-28	7.17e-26	0.096	2.49
BURPHK2_0169	2.85	1.51	9.61e-17	5.25e-15	CDS	-	conserved exported protein of unknown function	162993	163319	327	-1	190	98	281	2.85	1.51	9.61e-17	5.25e-15	0.37	2.2
BURPHP2_0354	2.83	1.5	5.77e-09	1.02e-07	CDS	-	conserved protein of unknown function	298951	299205	255	-2	67	35	98	2.83	1.5	5.77e-09	1.02e-07	0.41	1.62
BURPHK2_2238	2.82	1.5	2.17e-06	2.4e-05	CDS	yagT	putative oxidoreductase, 2Fe-2S subunit	2242416	2242967	552	3	23	12	34	2.82	1.5	2.17e-06	2.4e-05	0.23	1.04
BURPHK2_0567	2.82	1.5	0.00369	0.016	CDS	-	protein of unknown function	560156	560248	93	2	8.57	4.49	13	2.82	1.5	0.00369	0.016	0.0189	0.0499
BURPHP1_1233	2.81	1.49	0.0467	0.12	CDS	-	putative sugar ABC transporter, periplasmic sugar-binding protein	1259540	1260811	1272	-1	6.21	3.26	9.17	2.81	1.49	0.0467	0.12	0.0298	0.51
BURPHP2_0646	2.8	1.49	6.87e-27	9.03e-25	CDS	-	Aminotransferase class V	549756	550907	1152	3	1651	869	2433	2.8	1.49	6.87e-27	9.03e-25	1.6	0.37
BURPHP1_1124	2.8	1.49	0.006	0.0238	CDS	-	conserved exported protein of unknown function	1142140	1143072	933	-2	12	6.44	18	2.8	1.49	0.006	0.0238	0.48	1.08
BURPHP2_0653	2.79	1.48	6.8e-26	8.3e-24	CDS	-	putative glutamine synthetase	555877	557235	1359	1	1693	893	2492	2.79	1.48	6.8e-26	8.3e-24	0.67	1.07
BURPHP1_0678	2.79	1.48	0.000519	0.00305	CDS	-	protein of unknown function	707352	707567	216	3	8.39	4.42	12	2.79	1.48	0.000519	0.00305	0.87	1.38
BURPHK2_2282	2.79	1.48	0.0139	0.0469	CDS	-	conserved protein of unknown function	2287911	2288411	501	3	7.93	4.19	12	2.79	1.48	0.0139	0.0469	0.65	0.36
BURPHP2_0554	2.79	1.48	0.0618	0.15	CDS	-	Putative transcriptional regulator, LuxR family	466603	466839	237	1	3.06	1.62	4.51	2.79	1.48	0.0618	0.15	0.0618	0.000685
BURPHK1_0846	2.79	1.48	0.0643	0.16	CDS	-	protein of unknown function	881711	881893	183	2	2.33	1.23	3.42	2.79	1.48	0.0643	0.16	0.000762	0.0872
BURPHK2_0646	2.78	1.48	1.68e-11	4.75e-10	CDS	-	conserved exported protein of unknown function	625546	626148	603	1	105	55	154	2.78	1.48	1.68e-11	4.75e-10	0.85	0.44
BURPHK2_0559	2.78	1.48	1.23e-06	1.41e-05	CDS	-	conserved exported protein of unknown function	553786	554232	447	1	25	13	36	2.78	1.48	1.23e-06	1.41e-05	0.52	1.45
BURPHP1_0946	2.78	1.48	0.0952	0.21	CDS	-	conserved protein of unknown function	973555	973725	171	1	2.2	1.16	3.24	2.78	1.48	0.0952	0.21	0.92	0.0798
BURPHP2_0350	2.77	1.47	6.62e-11	1.69e-09	CDS	-	hypothetical protein	297249	298322	1074	-3	104	55	153	2.77	1.47	6.62e-11	1.69e-09	0.46	1.6
BURPHK2_0645	2.76	1.47	1.35e-08	2.26e-07	CDS	-	conserved protein of unknown function	625063	625455	393	1	58	31	85	2.76	1.47	1.35e-08	2.26e-07	0.0799	0.13
BURPHP2_0166	2.75	1.46	5.99e-08	9.03e-07	CDS	-	conserved protein of unknown function	148688	148906	219	-1	58	31	85	2.75	1.46	5.99e-08	9.03e-07	0.45	0.9
BURPHK2_0291	2.73	1.45	0.00773	0.0294	CDS	-	conserved protein of unknown function	295124	296236	1113	2	9.07	4.86	13	2.73	1.45	0.00773	0.0294	0.26	0.14
BURPHK2_2227	2.72	1.44	2.55e-07	3.42e-06	CDS	-	conserved exported protein of unknown function	2229627	2229878	252	-1	29	16	43	2.72	1.44	2.55e-07	3.42e-06	1.01	2.79
BURPHP2_0351	2.72	1.45	4.62e-05	0.00036	CDS	-	hypothetical protein; putative exported protein	297431	297784	354	-1	25	14	37	2.72	1.45	4.62e-05	0.00036	0.19	0.46
BURPHP1_1726	2.72	1.44	2.44e-05	0.000207	CDS	-	transcriptional activator FlhD	1747192	1747512	321	-2	17	9.31	25	2.72	1.44	2.44e-05	0.000207	0.99	1.11
BURPHK2_1967	2.7	1.43	2.09e-05	0.000182	CDS	-	putative phage integrase/recombinase	1978534	1979793	1260	-3	21	11	31	2.7	1.43	2.09e-05	0.000182	0.37	0.45
BURPHK2_0202	2.69	1.43	0.0123	0.0424	CDS	-	protein of unknown function	200602	201039	438	1	8.91	4.84	13	2.69	1.43	0.0123	0.0424	0.25	0.58
BURPHP1_1108	2.68	1.42	5.97e-13	2.03e-11	CDS	-	conserved protein of unknown function	1130215	1130430	216	1	153	83	223	2.68	1.42	5.97e-13	2.03e-11	0.0858	0.24
BURPHK2_0832	2.68	1.42	3.14e-06	3.35e-05	CDS	-	conserved protein of unknown function	817833	818057	225	3	22	12	32	2.68	1.42	3.14e-06	3.35e-05	0.0575	2.66
BURPHP1_1800	2.68	1.42	0.073	0.17	CDS	-	conserved exported protein of unknown function	1803137	1803772	636	2	4.65	2.52	6.77	2.68	1.42	0.073	0.17	1.2	0.24
BURPHK1_2999	2.68	1.42	0.26	0.44	CDS	-	conserved protein of unknown function	3130030	3130218	189	-1	2.21	1.2	3.22	2.68	1.42	0.26	0.44	0.3	0.14
BURPHK1_0350	2.67	1.42	3.48e-27	4.72e-25	CDS	yhbH	ribosome-associated, sigma 54 modulation protein	366930	367289	360	-2	9458	5155	13800	2.67	1.42	3.48e-27	4.72e-25	1.01	0.54
BURPHP1_1451	2.67	1.42	0.00666	0.0259	CDS	-	protein of unknown function	1481489	1481854	366	-1	6.83	3.73	9.93	2.67	1.42	0.00666	0.0259	0.13	0.14
BURPHK2_0833	2.64	1.4	0.000277	0.00175	CDS	-	conserved protein of unknown function	818294	818599	306	2	13	6.98	18	2.64	1.4	0.000277	0.00175	0.46	0.61
BURPHP2_0513	2.64	1.4	0.26	0.44	CDS	-	putative transposition Resolvase	442473	443528	1056	-3	2.29	1.25	3.32	2.64	1.4	0.26	0.44	0.32	0.15
BURPHK2_1187	2.63	1.39	2.08e-13	7.38e-12	CDS	-	conserved protein of unknown function	1165319	1165849	531	2	197	109	285	2.63	1.39	2.08e-13	7.38e-12	0.45	0.57
BURPHK1_1874	2.62	1.39	1.15e-20	9.78e-19	CDS	-	conserved exported protein of unknown function	1985895	1986131	237	3	832	460	1204	2.62	1.39	1.15e-20	9.78e-19	0.59	0.16
BURPHK1_0546	2.62	1.39	4.58e-06	4.7e-05	CDS	-	putative cyclase	580483	581112	630	-1	33	18	48	2.62	1.39	4.58e-06	4.7e-05	0.13	0.0968
BURPHK2_0353	2.62	1.39	0.000697	0.0039	CDS	alpA	DNA-binding transcriptional activator; CP4-57 prophage	341738	341953	216	-2	9.54	5.28	14	2.62	1.39	0.000697	0.0039	0.13	0.94
BURPHP1_1801	2.62	1.39	0.14	0.27	CDS	-	conserved protein of unknown function	1803783	1804181	399	3	2.27	1.25	3.28	2.62	1.39	0.14	0.27	0.32	0.34
BURPHP2_0469	2.62	1.39	1	1	CDS	-	putative transposase	399326	401410	2085	2	0.75	0.41	1.08	2.62	1.39	1	1	0.32	0.31
BURPHP2_0361	2.61	1.38	6.4e-19	4.56e-17	CDS	-	putative Type IV secretion system protein VirB6/TrbL	304224	305138	915	-3	647	359	935	2.61	1.38	6.4e-19	4.56e-17	0.31	0.71
BURPHK2_1539	2.61	1.38	0.00383	0.0164	CDS	-	conserved protein of unknown function	1553763	1554167	405	3	8.26	4.58	12	2.61	1.38	0.00383	0.0164	0.43	0.31
BURPHK1_3115	2.6	1.38	1.33e-26	1.67e-24	CDS	-	exported protein of unknown function	3242162	3242485	324	2	4326	2403	6250	2.6	1.38	1.33e-26	1.67e-24	1.07	3.45
BURPHK1_0640	2.6	1.38	1.9e-09	3.64e-08	CDS	-	conserved hypothetical protein; putative membrane protein	675600	675788	189	-2	60	34	87	2.6	1.38	1.9e-09	3.64e-08	0.65	5.64
BURPHP2_0143	2.6	1.38	0.55	0.7	CDS	-	protein of unknown function	133652	133954	303	2	0.7	0.39	1.01	2.6	1.38	0.55	0.7	0.3	0.37
BURPHK2_1761	2.59	1.37	1.06e-21	1.04e-19	CDS	-	conserved exported protein of unknown function	1781066	1781386	321	2	855	477	1234	2.59	1.37	1.06e-21	1.04e-19	5.67	9.29
BURPHP2_0549	2.59	1.37	1.08e-05	0.000102	CDS	-	hypothetical protein	463114	463473	360	1	31	17	44	2.59	1.37	1.08e-05	0.000102	0.29	0.22
BURPHP2_0200	2.59	1.38	5.84e-06	5.8e-05	fCDS	-	tranposase (fragment)	172892	173131	240	-1	29	16	43	2.59	1.38	5.84e-06	5.8e-05	0.1	0.52
BURPHP1_0898	2.59	1.37	0.00805	0.0303	CDS	-	conserved exported protein of unknown function	929802	930065	264	3	8.77	4.89	13	2.59	1.37	0.00805	0.0303	0.0586	0.0498
BURPHK1_1942	2.58	1.37	3.1e-19	2.31e-17	CDS	-	putative transcriptional regulator, GntR family	2063804	2065027	1224	-3	734	410	1058	2.58	1.37	3.1e-19	2.31e-17	0.24	0.91
BURPHK1_0447	2.58	1.37	3.34e-19	2.46e-17	CDS	glpK	glycerol kinase	477898	479397	1500	-1	610	340	879	2.58	1.37	3.34e-19	2.46e-17	0.12	0.42
BURPHP1_1288	2.57	1.36	0.000102	0.000728	CDS	-	conserved protein of unknown function	1326984	1327412	429	3	17	9.39	24	2.57	1.36	0.000102	0.000728	0.64	0.57
BURPHP2_0366	2.56	1.36	6.33e-16	3.01e-14	CDS	-	putative TraM/VirB2 protein; putative membrane protein	309110	309460	351	-1	414	233	596	2.56	1.36	6.33e-16	3.01e-14	0.36	4.72
BURPHK1_2206	2.56	1.35	7.48e-11	1.9e-09	CDS	-	multicopper oxidase	2289840	2291135	1296	-2	117	66	169	2.56	1.35	7.48e-11	1.9e-09	0.0444	0.0187
BURPHK2_2023	2.56	1.36	0.000501	0.00295	CDS	-	3-ketoacyl-(acyl-carrier-protein) reductase	2034283	2035035	753	-3	16	8.95	23	2.56	1.36	0.000501	0.00295	0.0535	0.0122
BURPHK1_1891	2.55	1.35	1.38e-21	1.33e-19	CDS	-	peptidase C56, PfpI	2008028	2008609	582	2	1493	840	2146	2.55	1.35	1.38e-21	1.33e-19	0.11	0.15
BURPHK2_2196	2.55	1.35	8.62e-16	4.08e-14	CDS	nhoA	N-hydroxyarylamine O-acetyltransferase	2196841	2197671	831	1	336	189	482	2.55	1.35	8.62e-16	4.08e-14	0.51	0.0943
BURPHK2_0710	2.55	1.35	3.34e-05	0.000273	CDS	-	putative Transcriptional regulator, AraC family	690084	691121	1038	3	28	16	40	2.55	1.35	3.34e-05	0.000273	0.83	0.16
BURPHK2_1819	2.54	1.35	1	1	CDS	-	conserved protein of unknown function	1840763	1841056	294	-2	0.76	0.43	1.08	2.54	1.35	1	1	0.33	0.31
BURPHK2_0637	2.53	1.34	2.74e-11	7.5e-10	CDS	wrbA	putative conserved flavoprotein	620735	621334	600	-2	130	73	186	2.53	1.34	2.74e-11	7.5e-10	0.2	0.00116
BURPHP2_0365	2.52	1.33	1.84e-16	9.8e-15	CDS	-	putative Type IV secretory pathway VirB3	308663	309100	438	-1	466	265	668	2.52	1.33	1.84e-16	9.8e-15	0.42	1.71
BURPHP1_1207	2.52	1.33	3.63e-15	1.6e-13	CDS	-	LysR family transcriptional regulator	1232543	1233559	1017	-1	364	207	522	2.52	1.33	3.63e-15	1.6e-13	0.17	1.56
BURPHK2_1033	2.52	1.33	7.46e-07	9.04e-06	CDS	-	protein of unknown function	1011098	1011313	216	-2	49	28	70	2.52	1.33	7.46e-07	9.04e-06	0.49	0.0569
BURPHP1_1805	2.52	1.33	0.59	0.74	CDS	-	conserved exported protein of unknown function	1807861	1808052	192	1	1.37	0.78	1.95	2.52	1.33	0.59	0.74	0.61	0.16
BURPHP2_0214	2.51	1.33	1.77e-06	1.98e-05	CDS	-	conserved protein of unknown function	183742	183990	249	-2	27	15	38	2.51	1.33	1.77e-06	1.98e-05	0.28	3.72
BURPHP1_1684	2.51	1.33	0.0638	0.16	CDS	-	protein of unknown function	1709490	1709780	291	3	2.91	1.66	4.16	2.51	1.33	0.0638	0.16	0.0983	0.26
BURPHK2_0418	2.5	1.32	2.87e-18	1.92e-16	CDS	-	NADPH-dependent FMN reductase	396300	397019	720	3	599	342	855	2.5	1.32	2.87e-18	1.92e-16	0.0651	2.64
BURPHP2_0362	2.5	1.32	2.44e-16	1.28e-14	CDS	-	hypothetical protein; putative exported protein	305162	305410	249	-1	430	246	614	2.5	1.32	2.44e-16	1.28e-14	0.11	0.0867
BURPHP2_0685	2.5	1.32	4.9e-05	0.00038	fCDS	-	Nitrogenase molybdenum-iron protein alpha chain (Nitrogenase component I) (Dinitrogenase) (fragment)	583507	583704	198	1	32	18	45	2.5	1.32	4.9e-05	0.00038	0.00427	0.44
BURPHP2_0454	2.5	1.32	0.11	0.24	CDS	-	protein of unknown function	387818	388114	297	-1	7.86	4.49	11	2.5	1.32	0.11	0.24	0.0191	1.74
BURPHK1_3295	2.49	1.32	7.15e-06	6.94e-05	CDS	-	methylmalonate-semialdehyde dehydrogenase (fragment)	3429319	3429699	381	-1	31	18	44	2.49	1.32	7.15e-06	6.94e-05	0.0689	0.38
BURPHK2_0338	2.49	1.32	0.0141	0.0473	CDS	-	DNA-cytosine methyltransferase	332079	333149	1071	-1	9.91	5.68	14	2.49	1.32	0.0141	0.0473	0.37	0.27
BURPHP2_0610	2.49	1.32	0.0506	0.13	CDS	-	conserved hypothetical protein, putative regulatory protein (FmdB family)	515735	515977	243	-1	4.88	2.79	6.97	2.49	1.32	0.0506	0.13	0.57	0.0647
BURPHP2_0348	2.48	1.31	7.91e-14	2.92e-12	CDS	-	hypothetical protein; putative DNA primase	293873	295441	1569	-1	317	182	451	2.48	1.31	7.91e-14	2.92e-12	0.19	1.81
BURPHK2_0563	2.48	1.31	1.54e-13	5.54e-12	CDS	-	conserved protein of unknown function	556582	556920	339	1	191	110	273	2.48	1.31	1.54e-13	5.54e-12	0.36	4.5
BURPHK1_1982	2.48	1.31	6.66e-12	1.96e-10	CDS	-	conserved exported protein of unknown function	2107706	2107867	162	2	126	72	180	2.48	1.31	6.66e-12	1.96e-10	1.95	4.58
BURPHK2_1214	2.48	1.31	5.91e-07	7.35e-06	CDS	-	conserved protein of unknown function	1191034	1191171	138	1	51	29	73	2.48	1.31	5.91e-07	7.35e-06	0.0737	0.00191
BURPHP1_0045	2.48	1.31	3.34e-07	4.39e-06	CDS	-	conserved protein of unknown function	44220	44600	381	-3	47	27	66	2.48	1.31	3.34e-07	4.39e-06	0.29	0.55
BURPHK2_1652	2.48	1.31	0.00055	0.00319	CDS	-	conserved protein of unknown function	1677699	1677995	297	3	15	8.54	21	2.48	1.31	0.00055	0.00319	0.27	0.27
BURPHP2_0654	2.47	1.31	1.5e-15	6.85e-14	CDS	insH	IS5 transposase and trans-activator; Rac prophage	557771	558580	810	2	532	306	757	2.47	1.31	1.5e-15	6.85e-14	0.0395	4.66
BURPHK2_2425	2.47	1.3	0.00409	0.0173	CDS	-	conserved exported protein of unknown function	2431956	2432228	273	3	12	6.91	17	2.47	1.3	0.00409	0.0173	0.0897	0.0382
BURPHP1_1140	2.46	1.3	6.88e-14	2.6e-12	CDS	-	succinylglutamate desuccinylase / aspartoacylase family protein	1157704	1158681	978	1	230	133	327	2.46	1.3	6.88e-14	2.6e-12	0.0481	2.73
BURPHK2_1654	2.46	1.3	0.00972	0.035	CDS	-	conserved protein of unknown function	1678449	1678787	339	3	22	13	31	2.46	1.3	0.00972	0.035	0.3	4.47
BURPHP2_0681	2.46	1.3	0.00231	0.0107	CDS	-	electron transfer flavoprotein-ubiquinone oxidoreductase, putative (fragment)	580774	581064	291	-2	14	7.86	19	2.46	1.3	0.00231	0.0107	0.26	0.21
BURPHK1_2140	2.45	1.29	4.34e-15	1.9e-13	CDS	-	membrane protein-like	2227508	2228182	675	2	309	179	438	2.45	1.29	4.34e-15	1.9e-13	0.46	6.85
BURPHP2_0163	2.45	1.29	1.26e-09	2.51e-08	CDS	-	protein of unknown function	147273	147449	177	3	97	56	137	2.45	1.29	1.26e-09	2.51e-08	0.0828	0.42
BURPHK2_0814	2.45	1.29	4.37e-05	0.000343	CDS	-	conserved protein of unknown function	797152	797394	243	-3	21	12	30	2.45	1.29	4.37e-05	0.000343	0.21	1.01
BURPHP2_0349	2.44	1.29	3.01e-11	8.09e-10	CDS	-	putative type IV secretion protein VirD4/TraG	295438	297243	1806	-2	185	108	263	2.44	1.29	3.01e-11	8.09e-10	0.0585	1.64
BURPHK2_0153	2.44	1.29	0.0037	0.016	CDS	-	transposase	149975	150721	747	-2	9.8	5.69	14	2.44	1.29	0.0037	0.016	0.66	0.13
BURPHK1_1576	2.43	1.28	1.63e-15	7.42e-14	CDS	-	conserved exported protein of unknown function	1642402	1642638	237	-1	338	197	479	2.43	1.28	1.63e-15	7.42e-14	0.29	8
BURPHK2_1354	2.43	1.28	1.41e-09	2.78e-08	CDS	-	Hpt domain protein	1351016	1351393	378	2	120	70	170	2.43	1.28	1.41e-09	2.78e-08	0.24	0.41
BURPHP1_0364	2.43	1.28	0.000428	0.00257	CDS	-	putative exported protein of unknown function	383792	384082	291	-1	15	8.99	22	2.43	1.28	0.000428	0.00257	0.26	0.36
BURPHP2_0404	2.42	1.28	1.5e-18	1.01e-16	CDS	tsr	methyl-accepting chemotaxis protein I, serine sensor receptor	336581	338311	1731	2	1698	992	2403	2.42	1.28	1.5e-18	1.01e-16	0.68	10
BURPHK2_1729	2.42	1.28	2e-13	7.13e-12	CDS	-	hypothetical protein	1754466	1754591	126	-1	198	116	281	2.42	1.28	2e-13	7.13e-12	0.69	8.47
BURPHP2_0358	2.42	1.28	4.2e-09	7.57e-08	CDS	-	putative Type IV secretion system protein VirB9/TrbG	302149	303066	918	-2	109	64	154	2.42	1.28	4.2e-09	7.57e-08	0.23	0.47
BURPHP1_0159	2.41	1.27	8.69e-19	6.14e-17	CDS	-	OsmC-like protein	174500	174925	426	-1	1046	614	1478	2.41	1.27	8.69e-19	6.14e-17	1.03	1.06
BURPHK2_1477	2.41	1.27	1.29e-09	2.55e-08	CDS	-	conserved protein of unknown function	1490164	1490613	450	-3	94	55	133	2.41	1.27	1.29e-09	2.55e-08	0.0145	1.82
BURPHK2_1298	2.41	1.27	2.96e-09	5.44e-08	CDS	-	protein of unknown function	1282758	1283003	246	-1	69	40	97	2.41	1.27	2.96e-09	5.44e-08	0.63	7.13
BURPHK1_1794	2.41	1.27	0.000322	0.00199	CDS	-	GntR-like	1881923	1882669	747	-3	19	11	27	2.41	1.27	0.000322	0.00199	0.21	0.37
BURPHK2_2394	2.41	1.27	0.0451	0.12	CDS	-	protein of unknown function	2395077	2395394	318	3	2.08	1.22	2.93	2.41	1.27	0.0451	0.12	0.34	0.7
BURPHK1_0591	2.4	1.27	2.67e-09	4.97e-08	CDS	-	protein of unknown function	623275	623733	459	-1	73	43	104	2.4	1.27	2.67e-09	4.97e-08	1.53	5.78
BURPHP1_1767	2.4	1.26	0.00823	0.0309	CDS	-	conserved protein of unknown function	1780348	1780590	243	-2	7.56	4.45	11	2.4	1.26	0.00823	0.0309	0.16	0.24
BURPHP1_1292	2.4	1.26	0.0119	0.0414	CDS	-	conserved exported protein of unknown function	1331895	1332188	294	3	5.69	3.35	8.04	2.4	1.26	0.0119	0.0414	0.57	0.35
BURPHK1_2990	2.39	1.25	8.06e-13	2.69e-11	CDS	thiS	sulphur carrier protein	3122020	3122217	198	-1	243	144	343	2.39	1.25	8.06e-13	2.69e-11	0.51	0.27
BURPHK2_2002	2.39	1.26	6.87e-10	1.48e-08	CDS	-	LysR family transcriptional regulator	2012399	2013322	924	-2	101	59	142	2.39	1.26	6.87e-10	1.48e-08	0.62	2.95
BURPHP1_1504	2.39	1.26	0.00111	0.00575	CDS	-	conserved protein of unknown function	1532658	1532993	336	3	19	11	27	2.39	1.26	0.00111	0.00575	0.99	0.23
BURPHK2_1808	2.39	1.26	0.0251	0.0753	CDS	-	CBS domain-containing protein	1831761	1832186	426	-1	6.27	3.7	8.83	2.39	1.26	0.0251	0.0753	0.33	0.00894
BURPHK2_0168	2.38	1.25	2.31e-12	7.27e-11	CDS	-	CBS domain-containing protein	162301	162735	435	1	211	125	297	2.38	1.25	2.31e-12	7.27e-11	0.0205	0.84
BURPHK2_1693	2.38	1.25	7.77e-10	1.65e-08	CDS	DERA	putative deoxyribose-phosphate aldolase (Phosphodeoxyriboaldolase) (Deoxyriboaldolase) (DERA)	1719784	1720857	1074	1	125	74	177	2.38	1.25	7.77e-10	1.65e-08	0.55	0.0158
BURPHK2_1653	2.38	1.25	1.49e-06	1.69e-05	CDS	-	exported protein of unknown function	1678165	1678386	222	-3	38	23	54	2.38	1.25	1.49e-06	1.69e-05	0.58	1.18
BURPHP1_0477	2.38	1.25	0.0725	0.17	CDS	-	protein of unknown function	504123	504386	264	3	4.02	2.38	5.65	2.38	1.25	0.0725	0.17	0.6	0.27
BURPHK1_2767	2.37	1.24	2.09e-21	1.91e-19	CDS	yadR	putative chaperone involved in Fe-S cluster assembly and activation; hesB-like	2883593	2883958	366	-3	5089	3022	7156	2.37	1.24	2.09e-21	1.91e-19	0.33	0.94
BURPHK2_0154	2.37	1.24	0.00387	0.0165	CDS	-	protein of unknown function	150185	150880	696	2	8.15	4.84	11	2.37	1.24	0.00387	0.0165	0.63	0.6
BURPHP1_1571	2.37	1.24	0.0597	0.15	CDS	-	protein of unknown function	1597107	1597352	246	-3	5.4	3.21	7.59	2.37	1.24	0.0597	0.15	0.63	0.0747
BURPHK2_1987	2.37	1.25	0.0439	0.12	CDS	-	protein of unknown function	1997111	1997359	249	-2	3.44	2.04	4.84	2.37	1.25	0.0439	0.12	0.87	0.3
BURPHK1_0726	2.36	1.24	2.46e-21	2.2e-19	CDS	cspD	cold shock protein homolog	762175	762378	204	1	4096	2441	5750	2.36	1.24	2.46e-21	2.2e-19	0.8	2.81
BURPHK1_2988	2.36	1.24	1.13e-19	8.77e-18	CDS	-	thiamine-phosphate pyrophosphorylase	3120029	3121156	1128	-3	3718	2215	5221	2.36	1.24	1.13e-19	8.77e-18	0.0578	3.48
BURPHP2_0476	2.36	1.24	5.46e-06	5.52e-05	fCDS	-	nirogenase protein nifH (fragment)	405729	405944	216	3	42	25	59	2.36	1.24	5.46e-06	5.52e-05	0.38	0.0724
BURPHK2_1692	2.36	1.24	0.0156	0.0513	CDS	-	protein of unknown function	1719641	1719880	240	2	5.56	3.31	7.81	2.36	1.24	0.0156	0.0513	0.19	0.39
BURPHK2_1048	2.34	1.22	9.04e-22	8.95e-20	CDS	-	Conserved hypothetical protein, MbtH-like protein, putative siderophore biosynthesis protein	1041030	1041263	234	-1	7341	4401	10300	2.34	1.22	9.04e-22	8.95e-20	0.83	4.94
BURPHP2_0363	2.34	1.22	9.67e-15	4.05e-13	CDS	-	putative Type IV secretion system VirB5/TraF	305400	306077	678	-3	559	335	783	2.34	1.22	9.67e-15	4.05e-13	0.25	0.82
BURPHK2_2417	2.34	1.23	1.68e-06	1.89e-05	CDS	-	putative lipoprotein precursor	2420496	2421047	552	-1	71	43	100	2.34	1.23	1.68e-06	1.89e-05	0.13	2.1
BURPHK2_0774	2.34	1.23	0.0145	0.0486	CDS	-	conserved protein of unknown function	753221	753448	228	2	9.68	5.79	14	2.34	1.23	0.0145	0.0486	0.64	0.14
BURPHP1_1750	2.34	1.22	0.00149	0.00734	CDS	-	exported protein of unknown function	1765811	1766011	201	-1	8.82	5.29	12	2.34	1.22	0.00149	0.00734	0.0771	1.83
BURPHK2_0151	2.34	1.23	0.15	0.29	CDS	-	protein of unknown function	149493	149729	237	3	1.41	0.84	1.97	2.34	1.23	0.15	0.29	0.17	0.58
BURPHK1_0112	2.33	1.22	1.46e-09	2.87e-08	CDS	-	Aldose 1-epimerase (fragment)	111475	111951	477	1	98	59	137	2.33	1.22	1.46e-09	2.87e-08	0.99	3.28
BURPHP1_1825	2.33	1.22	3.01e-08	4.77e-07	CDS	-	Transcriptional regulator, AraC family	1823220	1824227	1008	-3	78	47	109	2.33	1.22	3.01e-08	4.77e-07	0.0616	1.08
BURPHK1_2673	2.33	1.22	0.000951	0.00507	CDS	-	protein of unknown function	2783794	2784027	234	1	12	6.93	16	2.33	1.22	0.000951	0.00507	0.11	1.17
BURPHP2_0455	2.33	1.22	0.0791	0.18	CDS	-	transposase	388407	388886	480	3	3.42	2.06	4.78	2.33	1.22	0.0791	0.18	0.48	0.0169
BURPHK2_0655	2.32	1.21	4.94e-13	1.7e-11	CDS	-	phosphate acetyltransferase	633373	634314	942	1	305	184	427	2.32	1.21	4.94e-13	1.7e-11	0.43	0.63
BURPHP2_0236	2.32	1.21	1.71e-05	0.000152	CDS	-	protein of unknown function	201095	201523	429	2	31	18	43	2.32	1.21	1.71e-05	0.000152	0.73	0.79
BURPHK1_2989	2.31	1.21	2.69e-17	1.55e-15	CDS	thiG	thiamin biosynthesis ThiGH complex subunit	3121153	3121977	825	-1	2057	1244	2870	2.31	1.21	2.69e-17	1.55e-15	0.14	6.31
BURPHK1_misc_RNA_7	2.31	1.21	6.67e-14	2.54e-12	misc_RNA	-	TPP	1711991	1712118	128	1	533	321	744	2.31	1.21	6.67e-14	2.54e-12	0.78	1.03
BURPHK2_0523	2.31	1.21	2.84e-07	3.76e-06	CDS	-	Transcriptional regulator, XRE family with cupin sensor domain	513657	514001	345	-1	58	35	81	2.31	1.21	2.84e-07	3.76e-06	0.5	1.26
BURPHK2_0265	2.31	1.21	0.00359	0.0156	CDS	sdaB	L-serine deaminase II	270462	271850	1389	-1	16	9.53	22	2.31	1.21	0.00359	0.0156	0.45	0.32
BURPHK2_0942	2.3	1.2	1.5e-17	8.94e-16	CDS	rpsU	30S ribosomal subunit protein S21	916447	916659	213	-3	904	548	1260	2.3	1.2	1.5e-17	8.94e-16	0.38	17
BURPHP2_0394	2.3	1.2	1.71e-05	0.000152	CDS	-	conserved protein of unknown function	326969	327565	597	-1	49	30	68	2.3	1.2	1.71e-05	0.000152	0.72	0.41
BURPHK2_0691	2.3	1.2	0.000229	0.00148	CDS	-	conserved protein of unknown function	666098	666379	282	2	19	12	27	2.3	1.2	0.000229	0.00148	0.17	0.66
BURPHP1_1577	2.3	1.2	0.63	0.77	CDS	-	IstB-like ATP-binding protein (fragment)	1602191	1602775	585	2	2.05	1.24	2.86	2.3	1.2	0.63	0.77	0.35	0.3
BURPHP1_0271	2.29	1.19	0.011	0.0387	CDS	-	conserved exported protein of unknown function	291652	291924	273	-2	7.38	4.49	10	2.29	1.19	0.011	0.0387	0.0193	0.25
BURPHK2_2680	2.28	1.19	1.27e-07	1.81e-06	CDS	-	luciferase-like	2688720	2689661	942	3	90	55	126	2.28	1.19	1.27e-07	1.81e-06	0.21	0.12
BURPHP1_1126	2.28	1.19	2.81e-06	3.04e-05	CDS	-	Multi-sensor signal transduction histidine kinase	1143822	1145447	1626	-3	68	42	95	2.28	1.19	2.81e-06	3.04e-05	0.0734	1.1
BURPHK1_1306	2.28	1.19	3.2e-05	0.000264	CDS	-	oxidoreductase (fragment)	1358846	1358938	93	2	31	19	43	2.28	1.19	3.2e-05	0.000264	0.43	0.53
BURPHP1_1131	2.27	1.18	0.000575	0.00331	CDS	-	conserved protein of unknown function	1148872	1149180	309	1	19	11	26	2.27	1.18	0.000575	0.00331	0.0435	0.24
BURPHK1_1204	2.27	1.18	0.11	0.24	CDS	-	conserved protein of unknown function	1266429	1266677	249	-2	4.78	2.92	6.63	2.27	1.18	0.11	0.24	0.36	0.23
BURPHK2_2147	2.26	1.17	3.06e-17	1.74e-15	CDS	-	serine-type carboxypeptidase family protein	2152674	2154338	1665	3	1817	1116	2518	2.26	1.17	3.06e-17	1.74e-15	0.041	0.0685
BURPHK2_0656	2.26	1.18	3.08e-12	9.45e-11	CDS	-	acetate kinase	634333	635514	1182	1	296	181	410	2.26	1.18	3.08e-12	9.45e-11	0.43	0.68
BURPHK1_2602	2.26	1.18	2.06e-09	3.91e-08	CDS	-	Ferritin Dps family protein	2706539	2707009	471	2	130	80	181	2.26	1.18	2.06e-09	3.91e-08	0.7	0.78
BURPHP2_0388	2.26	1.18	8.51e-05	0.000624	CDS	-	conserved protein of unknown function	324195	324422	228	-3	30	18	41	2.26	1.18	8.51e-05	0.000624	0.8	0.42
BURPHK1_1743	2.26	1.18	0.00166	0.00809	CDS	-	putative cytochrome C oxidase	1839561	1839938	378	3	28	17	39	2.26	1.18	0.00166	0.00809	0.49	1.7
BURPHK1_1866	2.26	1.18	0.67	0.8	CDS	-	protein of unknown function	1982487	1982654	168	3	2.61	1.6	3.62	2.26	1.18	0.67	0.8	0.32	0.71
BURPHK1_3009	2.25	1.17	1.1e-11	3.2e-10	CDS	-	conserved protein of unknown function	3143554	3143937	384	1	228	141	316	2.25	1.17	1.1e-11	3.2e-10	0.33	3.02
BURPHP1_0115	2.25	1.17	3.2e-06	3.4e-05	CDS	glcD	glycolate oxidase subunit, FAD-linked	121430	122929	1500	-1	37	23	51	2.25	1.17	3.2e-06	3.4e-05	0.22	4.07
BURPHP2_0697	2.24	1.16	5.83e-14	2.23e-12	CDS	acdS	1-aminocyclopropane-1-carboxylate deaminase (ACC deaminase) (ACCD)	593581	594597	1017	1	551	341	761	2.24	1.16	5.83e-14	2.23e-12	0.0385	0.9
BURPHK1_2273	2.24	1.16	6.26e-12	1.86e-10	CDS	-	protein of unknown function	2362260	2362406	147	-2	221	136	305	2.24	1.16	6.26e-12	1.86e-10	0.88	10
BURPHP2_0599	2.24	1.16	2.98e-05	0.000247	CDS	fixA	protein fixA, electron transfer flavoprotein beta-subunit (Beta-ETF)	508301	509149	849	-1	43	27	59	2.24	1.16	2.98e-05	0.000247	0.0234	0.0296
BURPHK2_2648	2.24	1.16	1.85e-05	0.000164	CDS	-	conserved protein of unknown function	2663838	2664095	258	-1	32	20	44	2.24	1.16	1.85e-05	0.000164	0.19	1.59
BURPHK2_1357	2.24	1.16	0.000364	0.00222	CDS	-	Two component transcriptional regulator, LuxR family	1354589	1355173	585	2	27	17	37	2.24	1.16	0.000364	0.00222	0.39	0.19
BURPHK2_1010	2.24	1.17	0.00219	0.0102	CDS	-	NIPSNAP family containing protein	984271	984609	339	-3	11	6.88	15	2.24	1.17	0.00219	0.0102	0.54	0.63
BURPHK2_2656	2.24	1.16	0.0538	0.14	CDS	-	Transcriptional regulator, AraC family	2668261	2668449	189	1	7.89	4.88	11	2.24	1.16	0.0538	0.14	0.0515	0.17
BURPHK2_0790	2.24	1.16	0.15	0.29	CDS	-	conserved exported protein of unknown function	771983	772306	324	2	4.7	2.9	6.49	2.24	1.16	0.15	0.29	0.33	0.25
BURPHP1_0857	2.23	1.16	7.74e-18	4.75e-16	CDS	kgd	alpha-ketoglutarate decarboxylase	887850	890525	2676	-3	4768	2948	6587	2.23	1.16	7.74e-18	4.75e-16	0.47	2.92
BURPHK2_0996	2.23	1.15	2.81e-09	5.21e-08	CDS	-	conserved membrane protein of unknown function	970520	971278	759	2	119	74	165	2.23	1.15	2.81e-09	5.21e-08	0.15	3.15
BURPHK2_2415	2.23	1.16	1.06e-05	0.0001	CDS	-	conserved membrane protein of unknown function	2417776	2418945	1170	-3	43	27	60	2.23	1.16	1.06e-05	0.0001	0.25	0.13
BURPHK1_1169	2.23	1.16	0.00283	0.0127	CDS	-	conserved exported protein of unknown function	1226266	1227153	888	-1	14	8.47	19	2.23	1.16	0.00283	0.0127	0.41	0.11
BURPHK1_2084	2.23	1.15	0.0149	0.0497	CDS	-	Phage transcriptional regulator, AlpA	2178970	2179197	228	-1	9.24	5.73	13	2.23	1.15	0.0149	0.0497	0.3	0.0747
BURPHP1_0354	2.23	1.16	0.15	0.29	CDS	-	protein of unknown function	373941	374168	228	3	3.26	2.02	4.51	2.23	1.16	0.15	0.29	0.46	0.000683
BURPHK2_2469	2.23	1.16	0.63	0.77	CDS	-	response regulator	2475964	2476407	444	-3	2	1.24	2.77	2.23	1.16	0.63	0.77	0.35	0.28
BURPHK2_0532	2.22	1.15	4.16e-18	2.69e-16	CDS	fda	Fructose-bisphosphate aldolase class 1 (Fructose- biphosphate aldolase class I) (FBP aldolase)	521892	522788	897	3	3787	2350	5225	2.22	1.15	4.16e-18	2.69e-16	0.2	0.00673
BURPHP1_0862	2.22	1.15	1.73e-12	5.48e-11	CDS	-	hypothetical protein of unknown function	895696	896214	519	-2	374	232	515	2.22	1.15	1.73e-12	5.48e-11	0.00317	0.61
BURPHK2_1015	2.22	1.15	0.00103	0.00544	CDS	-	transport-associated	989701	990057	357	1	29	18	40	2.22	1.15	0.00103	0.00544	0.94	0.99
BURPHP1_0022	2.22	1.15	0.00275	0.0124	CDS	-	putative arylsulfatase regulator (Fe-S oxidoreductase) (aslB fragment)	20830	21333	504	1	14	8.74	19	2.22	1.15	0.00275	0.0124	1.89	0.25
BURPHK1_0725	2.22	1.15	0.00105	0.00549	CDS	-	protein of unknown function	761937	762047	111	3	14	8.6	19	2.22	1.15	0.00105	0.00549	1.25	0.67
BURPHK1_2743	2.22	1.15	0.0154	0.0509	CDS	-	glyoxalase/bleomycin resistance protein/dioxygenase	2859921	2860304	384	3	12	7.76	17	2.22	1.15	0.0154	0.0509	0.004	0.31
BURPHK2_0931	2.22	1.15	0.0168	0.0544	CDS	-	protein of unknown function	907431	907667	237	-1	12	7.31	16	2.22	1.15	0.0168	0.0544	0.1	0.42
BURPHK2_1365	2.22	1.15	0.0654	0.16	CDS	-	conserved exported hypothetical protein of unknown function	1369128	1369844	717	3	8.04	4.99	11	2.22	1.15	0.0654	0.16	0.73	0.5
BURPHP2_0037	2.22	1.15	1	1	CDS	-	protein of unknown function (YecA domain)	29593	30603	1011	1	0.69	0.43	0.95	2.22	1.15	1	1	0.33	0.46
BURPHK2_2199	2.21	1.14	2.66e-06	2.89e-05	CDS	-	conserved protein of unknown function	2200252	2200566	315	1	60	38	83	2.21	1.14	2.66e-06	2.89e-05	0.14	0.11
BURPHP1_0697	2.21	1.15	2.34e-05	0.000201	CDS	-	conserved protein of unknown function	727366	727737	372	1	29	18	40	2.21	1.15	2.34e-05	0.000201	0.0684	2.83
BURPHP1_0750	2.21	1.15	0.0312	0.089	CDS	-	glucose-methanol-choline oxidoreductase	784332	785987	1656	-3	13	8.07	18	2.21	1.15	0.0312	0.089	0.63	0.7
BURPHK2_0888	2.21	1.14	0.00177	0.00854	CDS	-	conserved protein of unknown function	866935	867246	312	-3	11	7.04	16	2.21	1.14	0.00177	0.00854	0.38	1.12
BURPHP1_0368	2.21	1.15	0.0872	0.2	CDS	-	conserved protein of unknown function	387201	387506	306	3	4.66	2.9	6.42	2.21	1.15	0.0872	0.2	0.33	0.0149
BURPHP1_0160	2.2	1.14	1.52e-12	4.83e-11	CDS	-	putative tautomerase K2	174973	175209	237	-2	444	278	611	2.2	1.14	1.52e-12	4.83e-11	0.2	0.0435
BURPHK2_2279	2.2	1.14	5.4e-11	1.4e-09	CDS	cspE	DNA-binding transcriptional repressor	2284569	2284772	204	-1	230	144	317	2.2	1.14	5.4e-11	1.4e-09	0.43	1.82
BURPHP1_1204	2.2	1.14	2.36e-06	2.6e-05	CDS	-	cyclic nucleotide-regulated FAD-dependent pyridine nucleotide-disulphide oxidoreductase	1228180	1229922	1743	1	63	39	87	2.2	1.14	2.36e-06	2.6e-05	0.0184	0.0918
BURPHK2_0161	2.2	1.13	0.12	0.25	CDS	-	Alpha/beta hydrolase fold protein	157195	158121	927	1	2.62	1.64	3.61	2.2	1.13	0.12	0.25	0.0861	0.11
BURPHK2_0941	2.19	1.13	3.19e-16	1.61e-14	CDS	-	protein of unknown function	916420	916698	279	1	1090	683	1496	2.19	1.13	3.19e-16	1.61e-14	0.31	14
BURPHK1_1641	2.19	1.13	5.01e-13	1.72e-11	CDS	yghK	glycolate transporter	1715909	1717507	1599	2	551	346	756	2.19	1.13	5.01e-13	1.72e-11	0.29	0.0168
BURPHP2_0345	2.19	1.13	1.38e-07	1.95e-06	CDS	-	putative Killer protein, precursor	292303	292632	330	-2	92	58	126	2.19	1.13	1.38e-07	1.95e-06	0.91	0.44
BURPHP1_1206	2.19	1.13	6.09e-06	6.02e-05	CDS	-	conserved exported protein of unknown function	1231874	1232551	678	2	68	43	93	2.19	1.13	6.09e-06	6.02e-05	0.42	0.68
BURPHK2_0897	2.19	1.13	0.0107	0.0379	CDS	-	DoxX	876928	877338	411	1	15	9.69	21	2.19	1.13	0.0107	0.0379	0.38	0.41
BURPHP2_0596	2.19	1.13	0.00107	0.0056	CDS	fixX	putative 4Fe-4S ferredoxin	505574	505873	300	-1	14	8.63	19	2.19	1.13	0.00107	0.0056	0.0646	1.07
BURPHK1_2466	2.19	1.13	0.0511	0.13	CDS	-	protein of unknown function	2560570	2560923	354	-1	6.47	4.06	8.88	2.19	1.13	0.0511	0.13	0.11	0.00222
BURPHP1_0683	2.19	1.13	0.42	0.59	CDS	panE	2-dehydropantoate 2-reductase	712473	713417	945	3	5.21	3.27	7.15	2.19	1.13	0.42	0.59	0.0396	1.37
BURPHK1_2991	2.18	1.13	5.29e-16	2.56e-14	CDS	-	oxidoreductase, FAD-binding	3122228	3123388	1161	-3	2293	1441	3144	2.18	1.13	5.29e-16	2.56e-14	0.74	1.96
BURPHK2_0908	2.18	1.13	2.3e-15	1.02e-13	CDS	-	Phasin family protein	886480	886998	519	1	980	615	1344	2.18	1.13	2.3e-15	1.02e-13	0.54	3.6
BURPHK2_1293	2.18	1.13	3.81e-10	8.64e-09	CDS	-	protein of unknown function	1278862	1279044	183	1	150	95	206	2.18	1.13	3.81e-10	8.64e-09	5.12	8.59
BURPHP1_1185	2.18	1.12	5.04e-08	7.71e-07	CDS	-	conserved protein of unknown function	1208323	1209006	684	-2	85	54	117	2.18	1.12	5.04e-08	7.71e-07	0.15	3.78
BURPHK2_1121	2.18	1.13	1.71e-07	2.38e-06	CDS	-	conserved protein of unknown function	1108416	1108775	360	3	70	44	95	2.18	1.13	1.71e-07	2.38e-06	0.3	3.94
BURPHK2_2482	2.18	1.12	0.00648	0.0254	CDS	benB	benzoate 1,2-dioxygenase beta subunit	2491491	2491994	504	-1	11	6.98	15	2.18	1.12	0.00648	0.0254	0.38	0.33
BURPHP1_1799	2.18	1.12	1	1	CDS	-	conserved protein of unknown function	1802726	1803076	351	2	0.66	0.41	0.9	2.18	1.12	1	1	0.32	0.51
BURPHK2_0340	2.17	1.12	3.58e-11	9.42e-10	CDS	-	protein of unknown function	333926	334192	267	2	236	149	323	2.17	1.12	3.58e-11	9.42e-10	0.42	5.33
BURPHP1_1125	2.17	1.12	0.000216	0.00141	CDS	-	LuxR family DNA-binding response regulator	1143193	1143825	633	-2	39	25	54	2.17	1.12	0.000216	0.00141	0.45	0.39
BURPHK1_3338	2.17	1.12	6.25e-05	0.000472	CDS	-	conserved exported protein of unknown function	3470156	3470497	342	-3	36	23	50	2.17	1.12	6.25e-05	0.000472	0.0272	0.15
BURPHK1_2042	2.17	1.12	0.24	0.41	CDS	-	conserved protein of unknown function	2151795	2152049	255	-2	15	9.34	20	2.17	1.12	0.24	0.41	0.42	5.66
BURPHP1_1422	2.17	1.12	0.17	0.32	CDS	-	exported protein of unknown function	1452851	1453060	210	-1	5.04	3.18	6.91	2.17	1.12	0.17	0.32	0.71	0.19
BURPHK1_2400	2.16	1.11	5.81e-14	2.23e-12	CDS	ilvD	Dihydroxy-acid dehydratase (DAD)	2493750	2495423	1674	3	1256	794	1718	2.16	1.11	5.81e-14	2.23e-12	0.42	2.98
BURPHK1_2920	2.16	1.11	1.4e-13	5.07e-12	CDS	azoR	NADH-azoreductase, FMN-dependent	3057054	3057650	597	-2	685	434	936	2.16	1.11	1.4e-13	5.07e-12	0.0248	1.25
BURPHP2_0533	2.16	1.11	2.77e-11	7.52e-10	CDS	-	hypothetical protein	453519	453686	168	-3	251	159	344	2.16	1.11	2.77e-11	7.52e-10	2.17	5.41
BURPHK1_3156	2.16	1.11	0.0008	0.00437	CDS	-	protein of unknown function	3282869	3283291	423	2	22	14	30	2.16	1.11	0.0008	0.00437	0.66	0.0523
BURPHK2_0354	2.16	1.11	0.00488	0.0201	CDS	-	protein of unknown function	341896	342042	147	-3	9.02	5.7	12	2.16	1.11	0.00488	0.0201	0.13	1.16
BURPHK1_1795	2.16	1.11	0.0273	0.0804	CDS	-	protein of unknown function	1882828	1883127	300	1	5.08	3.22	6.94	2.16	1.11	0.0273	0.0804	0.25	0.47
BURPHP1_0151	2.15	1.1	2.73e-10	6.33e-09	CDS	-	conserved protein of unknown function	167439	167768	330	3	232	148	317	2.15	1.1	2.73e-10	6.33e-09	0.62	1.87
BURPHK1_1223	2.15	1.11	5.7e-11	1.47e-09	CDS	-	response regulator protein	1279121	1279765	645	2	232	147	317	2.15	1.11	5.7e-11	1.47e-09	0.64	7.01
BURPHP2_0403	2.15	1.11	3.89e-09	7.05e-08	CDS	-	conserved protein of unknown function	335656	335955	300	1	168	107	230	2.15	1.11	3.89e-09	7.05e-08	0.0192	0.16
BURPHK1_2204	2.15	1.1	1.23e-09	2.47e-08	CDS	-	copper resistance protein CopC	2288993	2289367	375	-3	137	87	187	2.15	1.1	1.23e-09	2.47e-08	0.71	7.49
BURPHK1_3195	2.15	1.1	2.37e-08	3.78e-07	CDS	-	protein of unknown function	3311329	3311796	468	1	100	63	136	2.15	1.1	2.37e-08	3.78e-07	0.54	3.73
BURPHK2_2655	2.15	1.1	0.00182	0.00876	CDS	-	conserved exported protein of unknown function	2667618	2668178	561	3	21	14	29	2.15	1.1	0.00182	0.00876	0.48	0.0864
BURPHK2_1996	2.15	1.1	0.0056	0.0225	CDS	-	protein of unknown function	2007086	2007259	174	-2	10	6.6	14	2.15	1.1	0.0056	0.0225	0.42	0.39
BURPHK1_2022	2.15	1.1	0.0511	0.13	CDS	-	conserved protein of unknown function	2137054	2137425	372	-1	6.44	4.09	8.79	2.15	1.1	0.0511	0.13	0.23	0.0313
BURPHP1_1758	2.15	1.11	0.0342	0.0955	CDS	-	Seryl-tRNA synthetase (Seryl-tRNA(Ser/Sec) synthetase) (Serine--tRNA ligase) (SerRS) (fragment)	1773798	1774031	234	-3	5.81	3.69	7.94	2.15	1.11	0.0342	0.0955	0.00225	0.65
BURPHP2_0536	2.15	1.1	0.25	0.43	fCDS	-	putative transposase (fragment)	454559	454714	156	-1	1.94	1.23	2.64	2.15	1.1	0.25	0.43	0.000765	0.3
BURPHK1_1988	2.14	1.1	9.17e-12	2.69e-10	CDS	aceE	pyruvate dehydrogenase, decarboxylase component E1, thiamin-binding	2111627	2114362	2736	-3	717	456	977	2.14	1.1	9.17e-12	2.69e-10	0.0869	7.08
BURPHK1_2623	2.14	1.1	2.47e-10	5.78e-09	CDS	-	LysR family transcriptional regulator	2730101	2731090	990	2	261	166	355	2.14	1.1	2.47e-10	5.78e-09	0.0559	0.11
BURPHK2_1697	2.14	1.1	2.05e-07	2.79e-06	CDS	-	Monosaccharide-transporting ATPase	1724830	1725849	1020	1	91	58	124	2.14	1.1	2.05e-07	2.79e-06	0.45	0.41
BURPHP2_0698	2.14	1.1	9.64e-07	1.13e-05	fCDS	-	tranposase (fragment)	594637	594804	168	-2	88	56	120	2.14	1.1	9.64e-07	1.13e-05	0.75	0.43
BURPHP1_0832	2.14	1.1	2.55e-06	2.78e-05	CDS	-	putative outer membrane porin protein	856819	857997	1179	1	61	39	83	2.14	1.1	2.55e-06	2.78e-05	0.0172	1.24
BURPHK2_0074	2.14	1.09	0.000531	0.0031	CDS	-	protein of unknown function	80553	80690	138	-1	28	18	38	2.14	1.09	0.000531	0.0031	0.4	0.0142
BURPHP2_0463	2.14	1.1	0.00193	0.00919	CDS	-	Integrase family protein	394481	395458	978	-1	26	17	36	2.14	1.1	0.00193	0.00919	0.0619	0.54
BURPHP2_0678	2.14	1.1	0.0209	0.0652	CDS	-	FAD dependent oxidoreductase	578991	580178	1188	-3	19	12	25	2.14	1.1	0.0209	0.0652	0.61	1.58
BURPHK1_2737	2.14	1.09	0.00526	0.0214	CDS	-	protein of unknown function	2854437	2854625	189	-2	13	8.54	18	2.14	1.09	0.00526	0.0214	0.0819	0.1
BURPHP1_1792	2.13	1.09	0.0257	0.0767	CDS	-	Phage portal protein, HK97 family	1796489	1798063	1575	2	5.74	3.67	7.81	2.13	1.09	0.0257	0.0767	0.1	0.3
BURPHK2_0841	2.12	1.08	3.64e-11	9.55e-10	CDS	-	conserved protein of unknown function	827600	828526	927	-2	347	223	472	2.12	1.08	3.64e-11	9.55e-10	0.15	1.28
BURPHP1_0028	2.12	1.08	7.62e-10	1.63e-08	CDS	gcd	glucose dehydrogenase	25127	27529	2403	-1	260	167	353	2.12	1.08	7.62e-10	1.63e-08	0.0693	0.0688
BURPHP1_1370	2.12	1.08	2.4e-08	3.83e-07	CDS	-	transposase (fragment)	1405533	1406375	843	3	111	71	151	2.12	1.08	2.4e-08	3.83e-07	0.25	2.91
BURPHK2_0678	2.12	1.09	1.68e-05	0.00015	CDS	-	AIG2 family protein	654061	654414	354	1	44	28	60	2.12	1.09	1.68e-05	0.00015	0.25	0.82
BURPHK2_1659	2.12	1.08	0.04	0.11	CDS	phnE	putative phosphonate transport protein PhnE	1684423	1685265	843	-3	9.4	6.03	13	2.12	1.08	0.04	0.11	0.48	0.22
BURPHK2_2343	2.11	1.08	3.37e-12	1.03e-10	CDS	osmC	osmotically inducible, stress-inducible membrane protein	2348289	2348714	426	3	718	461	974	2.11	1.08	3.37e-12	1.03e-10	0.0385	1.21
BURPHP1_0103	2.11	1.08	5.95e-07	7.39e-06	CDS	-	conserved protein of unknown function	109143	109445	303	-3	73	47	99	2.11	1.08	5.95e-07	7.39e-06	0.0259	1.92
BURPHP2_0683	2.11	1.08	0.00721	0.0277	CDS	-	conserved protein of unknown function	581506	582333	828	-2	19	12	26	2.11	1.08	0.00721	0.0277	0.0477	0.35
BURPHP1_1132	2.11	1.08	0.000877	0.00473	CDS	-	UspA domain protein	1149218	1149703	486	-1	15	9.71	21	2.11	1.08	0.000877	0.00473	0.26	1.91
BURPHP1_1768	2.11	1.08	0.0171	0.0555	CDS	-	conserved protein of unknown function	1780587	1780970	384	-3	11	7.28	15	2.11	1.08	0.0171	0.0555	0.31	0.00705
BURPHK2_2043	2.11	1.08	0.0481	0.13	CDS	-	conserved hypothetical protein; putative membrane protein	2052769	2053107	339	-3	8.31	5.34	11	2.11	1.08	0.0481	0.13	0.0416	0.13
BURPHP2_0484	2.11	1.08	0.13	0.26	CDS	-	putative transposase (fragment)	415676	415807	132	-1	6.23	4.01	8.45	2.11	1.08	0.13	0.26	0.43	0.26
BURPHP1_1139	2.1	1.07	3.81e-11	9.93e-10	CDS	gabD	succinate-semialdehyde dehydrogenase I, NADP-dependent	1156235	1157707	1473	2	370	239	501	2.1	1.07	3.81e-11	9.93e-10	0.0941	0.75
BURPHK1_0681	2.1	1.07	2.42e-07	3.27e-06	CDS	-	protein of unknown function	713843	714169	327	2	67	43	91	2.1	1.07	2.42e-07	3.27e-06	1.27	7.97
BURPHP1_1041	2.1	1.07	0.000179	0.00119	CDS	-	Beta-ribofuranosylaminobenzene 5'-phosphate synthase family	1061433	1062500	1068	3	46	30	62	2.1	1.07	0.000179	0.00119	0.46	0.6
BURPHK1_1633	2.1	1.07	0.0671	0.16	CDS	-	entericidin EcnAB	1706891	1707028	138	2	8.81	5.68	12	2.1	1.07	0.0671	0.16	0.38	0.31
BURPHP2_0179	2.09	1.06	3.13e-16	1.59e-14	CDS	-	DNA-binding protein BpH2	154988	155431	444	2	4242	2748	5735	2.09	1.06	3.13e-16	1.59e-14	0.15	3.33
BURPHK1_1074	2.09	1.06	3.06e-16	1.57e-14	CDS	-	alkyl hydroperoxide reductase/ Thiol specific antioxidant/ Mal allergen	1122737	1123285	549	-3	3800	2459	5142	2.09	1.06	3.06e-16	1.57e-14	0.46	2.96
BURPHP2_0346	2.09	1.06	4.99e-07	6.34e-06	CDS	-	conserved protein of unknown function	292643	293092	450	-1	128	83	172	2.09	1.06	4.99e-07	6.34e-06	0.69	1.01
BURPHP1_0021	2.09	1.06	0.000727	0.00404	CDS	-	putative regulator of arylsulfatase (fragment)	20048	20833	786	2	28	18	38	2.09	1.06	0.000727	0.00404	0.32	0.00383
BURPHK1_0536	2.09	1.07	0.00267	0.012	CDS	-	protein of unknown function	569462	569800	339	2	12	8.03	17	2.09	1.07	0.00267	0.012	0.63	1.27
BURPHK2_1787	2.09	1.06	0.051	0.13	CDS	-	conserved protein of unknown function	1807427	1808032	606	-2	6.31	4.09	8.52	2.09	1.06	0.051	0.13	0.13	0.33
BURPHP1_1120	2.08	1.06	8.48e-10	1.79e-08	CDS	-	protein of unknown function	1139805	1139963	159	-3	238	154	322	2.08	1.06	8.48e-10	1.79e-08	1.05	0.75
BURPHK1_2624	2.08	1.06	1.36e-08	2.27e-07	CDS	ldhA	fermentative D-lactate dehydrogenase, NAD-dependent	2731154	2732161	1008	2	202	131	272	2.08	1.06	1.36e-08	2.27e-07	0.12	0.46
BURPHP1_1040	2.08	1.05	3.71e-07	4.81e-06	CDS	-	Transcriptional coactivator/pterin dehydratase	1060788	1061174	387	3	134	87	181	2.08	1.05	3.71e-07	4.81e-06	0.44	0.83
BURPHK1_1362	2.08	1.06	1.61e-07	2.25e-06	CDS	-	conserved exported protein of unknown function	1412214	1412465	252	3	106	69	143	2.08	1.06	1.61e-07	2.25e-06	0.0172	1.11
BURPHP1_1039	2.08	1.05	0.000113	0.000797	CDS	-	hypothetical protein of unknown function	1060462	1060734	273	-2	42	27	57	2.08	1.05	0.000113	0.000797	0.16	0.0214
BURPHP1_1307	2.08	1.06	0.000954	0.00507	CDS	gmd	GDP-D-mannose dehydratase, NAD(P)-binding	1347720	1348754	1035	-3	28	18	37	2.08	1.06	0.000954	0.00507	0.0166	0.0161
BURPHK2_1154	2.08	1.06	0.000735	0.00407	CDS	-	conserved protein of unknown function	1138863	1139036	174	3	25	16	34	2.08	1.06	0.000735	0.00407	0.39	0.19
BURPHK2_1817	2.08	1.05	0.81	0.9	CDS	-	conserved membrane protein of unknown function	1839161	1839685	525	-2	2.55	1.66	3.44	2.08	1.05	0.81	0.9	1.32	0.8
BURPHK2_2419	2.07	1.05	2.81e-10	6.49e-09	CDS	-	conserved protein of unknown function	2424967	2427852	2886	-3	305	199	411	2.07	1.05	2.81e-10	6.49e-09	0.31	1.89
BURPHK1_0961	2.07	1.05	1.51e-07	2.12e-06	CDS	-	conserved protein of unknown function	1000332	1000505	174	-2	113	73	152	2.07	1.05	1.51e-07	2.12e-06	0.65	1.68
BURPHK2_0080	2.07	1.05	0.0014	0.00698	CDS	-	S-adenosyl-L-homocysteine hydrolase (fragment)	85619	86212	594	-2	21	13	28	2.07	1.05	0.0014	0.00698	0.038	0.19
BURPHP1_0870	2.07	1.05	0.056	0.14	CDS	-	conserved protein of unknown function	903395	904639	1245	-1	16	10	21	2.07	1.05	0.056	0.14	0.64	2.43
BURPHK2_2357	2.07	1.05	0.0144	0.0482	CDS	-	protein of unknown function	2360402	2360581	180	-2	7.08	4.62	9.55	2.07	1.05	0.0144	0.0482	0.88	0.57
BURPHP1_0807	2.07	1.05	0.0169	0.0548	CDS	-	putative Transcriptional regulator, TetR family	832712	833188	477	-1	4.42	2.88	5.96	2.07	1.05	0.0169	0.0548	0.75	1.5
BURPHK2_1664	2.06	1.04	2.41e-10	5.66e-09	CDS	-	NAD-glutamate dehydrogenase	1689682	1694586	4905	1	371	242	499	2.06	1.04	2.41e-10	5.66e-09	0.11	0.0416
BURPHK2_0745	2.06	1.04	3.57e-10	8.12e-09	CDS	-	Fis family GAF modulated sigma54 specific transcriptional regulator	723690	725639	1950	3	304	199	409	2.06	1.04	3.57e-10	8.12e-09	0.067	1.09
BURPHK1_0824	2.06	1.04	4.21e-10	9.41e-09	CDS	lrp	DNA-binding transcriptional dual regulator, leucine-binding	863636	864124	489	2	252	165	340	2.06	1.04	4.21e-10	9.41e-09	0.092	5.12
BURPHP2_0235	2.06	1.04	3.34e-06	3.54e-05	CDS	-	putative transposase IS116/IS110/IS902 family protein	200048	201064	1017	-1	73	48	99	2.06	1.04	3.34e-06	3.54e-05	0.075	0.36
BURPHK2_1762	2.06	1.04	1.42e-05	0.00013	CDS	-	conserved protein of unknown function	1781560	1782303	744	-3	69	45	93	2.06	1.04	1.42e-05	0.00013	0.18	0.0192
BURPHP2_0213	2.06	1.04	8.84e-05	0.000646	CDS	-	putative plasmid partitioning related protein with ATPase domain	182293	183681	1389	-2	38	25	51	2.06	1.04	8.84e-05	0.000646	0.0663	0.62
BURPHP2_0695	2.06	1.04	0.00103	0.00541	CDS	-	putative porin, Gram-negative type	591150	592310	1161	-3	27	18	36	2.06	1.04	0.00103	0.00541	0.0947	0.000364
BURPHP1_1112	2.06	1.04	0.0175	0.0564	CDS	-	protein of unknown function	1133096	1133302	207	2	15	10	21	2.06	1.04	0.0175	0.0564	0.78	0.23
BURPHP2_0335	2.06	1.04	0.0406	0.11	CDS	-	putative transcriptional regulatory protein, LysR family	285446	286126	681	2	6.11	4	8.22	2.06	1.04	0.0406	0.11	1.08	0.6
BURPHK2_2362	2.06	1.04	0.0556	0.14	CDS	-	protein of unknown function	2366936	2367196	261	-2	3.84	2.51	5.16	2.06	1.04	0.0556	0.14	0.65	0.36
BURPHK2_0565	2.05	1.04	2.05e-12	6.48e-11	CDS	-	short-chain dehydrogenase/reductase SDR	557878	558666	789	-3	958	628	1289	2.05	1.04	2.05e-12	6.48e-11	0.0509	0.12
BURPHK2_2097	2.05	1.04	0.000101	0.000726	CDS	-	conserved protein of unknown function	2107547	2107846	300	2	42	28	56	2.05	1.04	0.000101	0.000726	0.88	0.0487
BURPHP1_1402	2.05	1.04	0.0013	0.00655	CDS	-	hydrolase	1432594	1433469	876	1	26	17	34	2.05	1.04	0.0013	0.00655	0.41	0.0051
BURPHK2_2047	2.05	1.04	0.0155	0.0511	CDS	-	conserved hypothetical protein; hypothetical transposition-like protein	2056085	2056906	822	2	23	15	31	2.05	1.04	0.0155	0.0511	0.0194	1.46
BURPHP1_1340	2.05	1.04	0.00124	0.00632	CDS	-	Transcriptional regulator, AbrB family	1382410	1382628	219	1	21	14	28	2.05	1.04	0.00124	0.00632	0.2	0.37
BURPHP1_1282	2.05	1.03	0.0242	0.0733	CDS	-	major facilitator transporter	1319278	1320627	1350	-2	14	9.42	19	2.05	1.03	0.0242	0.0733	0.016	0.39
BURPHP2_0473	2.05	1.04	0.25	0.43	CDS	-	protein of unknown function	404124	404375	252	-3	1.9	1.24	2.55	2.05	1.04	0.25	0.43	0.99	0.0513
BURPHK2_0835	2.04	1.03	7.8e-15	3.28e-13	CDS	-	Histone family protein nucleoid-structuring protein H-NS	819947	820666	720	-2	3894	2560	5228	2.04	1.03	7.8e-15	3.28e-13	1.28	0.13
BURPHK1_3341	2.04	1.03	2.94e-13	1.03e-11	CDS	-	conserved protein of unknown function	3472422	3472718	297	3	973	640	1307	2.04	1.03	2.94e-13	1.03e-11	0.0623	6.61
BURPHK2_1700	2.04	1.03	4.6e-08	7.11e-07	CDS	-	Monosaccharide-transporting ATPase	1728565	1729614	1050	1	216	142	289	2.04	1.03	4.6e-08	7.11e-07	0.52	0.86
BURPHP1_0959	2.04	1.03	5.85e-07	7.32e-06	CDS	-	OsmC-like protein	986521	987021	501	1	119	78	159	2.04	1.03	5.85e-07	7.32e-06	0.22	0.0332
BURPHK1_2666	2.04	1.03	5.78e-05	0.00044	CDS	fcl	bifunctional GDP-fucose synthetase: GDP-4-dehydro-6-deoxy-D-mannose epimerase and GDP-4-dehydro-6-L-deoxygalactose reductase	2773448	2774443	996	-3	52	35	70	2.04	1.03	5.78e-05	0.00044	0.29	0.00269
BURPHK2_0195	2.04	1.03	0.0154	0.0508	CDS	-	protein of unknown function	194234	194416	183	-2	5.66	3.73	7.6	2.04	1.03	0.0154	0.0508	0.76	0.86
BURPHP1_0858	2.03	1.02	2.57e-14	1.03e-12	CDS	tsr	methyl-accepting chemotaxis protein I, serine sensor receptor	890727	892376	1650	-3	5540	3657	7422	2.03	1.02	2.57e-14	1.03e-12	0.75	1.52
BURPHP1_1138	2.03	1.02	4.13e-10	9.27e-09	CDS	yeaU	putative tartrate dehydrogenase	1155117	1156196	1080	3	432	285	578	2.03	1.02	4.13e-10	9.27e-09	0.56	0.29
BURPHK2_1105	2.03	1.02	1.82e-09	3.51e-08	CDS	-	conserved protein of unknown function	1092884	1093240	357	-2	281	185	376	2.03	1.02	1.82e-09	3.51e-08	0.61	0.97
BURPHP2_0563	2.03	1.02	1.37e-05	0.000126	CDS	-	hypothetical protein	474336	474830	495	-3	51	34	69	2.03	1.02	1.37e-05	0.000126	0.0203	1.67
BURPHP2_0541	2.03	1.02	0.0129	0.0443	CDS	-	transposase (fragment)	456672	456878	207	-3	14	8.98	18	2.03	1.02	0.0129	0.0443	0.0372	0.000194
BURPHP1_0978	2.02	1.01	4.53e-07	5.81e-06	CDS	-	putative chain elongation factor EF-G, GTP-binding (fusA-like)	1003607	1005652	2046	2	163	108	217	2.02	1.01	4.53e-07	5.81e-06	0.27	1.47
BURPHP2_0201	2.02	1.01	5.3e-06	5.38e-05	CDS	-	protein of unknown function	173266	173469	204	-2	112	74	150	2.02	1.01	5.3e-06	5.38e-05	0.16	1.41
BURPHK1_0167	2.02	1.02	4.02e-05	0.00032	CDS	-	protein of unknown function	170837	171484	648	2	51	34	68	2.02	1.02	4.02e-05	0.00032	0.0988	0.35
BURPHK2_2033	2.02	1.02	0.00146	0.0072	CDS	-	conserved protein of unknown function	2044937	2045458	522	2	35	23	47	2.02	1.02	0.00146	0.0072	0.94	0.85
BURPHP2_0297	2.02	1.02	0.0553	0.14	CDS	-	transposase (catalytic domain)	251059	251634	576	-2	12	8.27	17	2.02	1.02	0.0553	0.14	0.33	0.63
BURPHK2_2288	2.02	1.01	0.0733	0.17	CDS	-	Transcriptional regulator, MarR family	2294258	2294740	483	-2	11	6.98	14	2.02	1.01	0.0733	0.17	0.0373	0.66
BURPHK2_1122	2.02	1.01	0.00908	0.0333	CDS	-	protein of unknown function	1108745	1108960	216	-2	9.09	6.03	12	2.02	1.01	0.00908	0.0333	0.48	0.84
BURPHK2_0826	2.02	1.01	0.0937	0.21	CDS	-	conserved exported protein of unknown function	811353	811781	429	-1	6.71	4.45	8.97	2.02	1.01	0.0937	0.21	0.17	0.23
BURPHK2_2585	2.01	1.01	6.16e-07	7.59e-06	CDS	-	aromatic ring-cleaving dioxygenase-like protein	2598216	2598554	339	3	103	68	138	2.01	1.01	6.16e-07	7.59e-06	0.38	1.63
BURPHK1_1080	2.01	1.01	3.28e-05	0.000269	CDS	-	conserved exported protein of unknown function	1128913	1129050	138	-1	35	23	47	2.01	1.01	3.28e-05	0.000269	0.18	3.9
BURPHP1_0917	2.01	1.01	0.0026	0.0118	CDS	-	putative sugar ABC Transporter, periplasmic substrate-binding protein	947486	948817	1332	-1	21	14	28	2.01	1.01	0.0026	0.0118	0.17	0.46
BURPHK2_0524	2	1	3.01e-09	5.53e-08	CDS	-	protein of unknown function	514224	514421	198	3	236	158	315	2	1	3.01e-09	5.53e-08	4.38	3.9
BURPHP2_0369	2	1	1.19e-07	1.7e-06	CDS	-	putative transcriptional regulator (XRE family)	310433	310852	420	2	175	117	233	2	1	1.19e-07	1.7e-06	0.61	0.12
BURPHK2_0991	2	1	2.16e-07	2.93e-06	CDS	-	protein of unknown function	966628	966942	315	1	124	83	166	2	1	2.16e-07	2.93e-06	0.0715	1.84
BURPHK2_0209	2	1	0.000118	0.000825	CDS	-	conserved protein of unknown function	209021	209308	288	2	36	24	48	2	1	0.000118	0.000825	0.0266	1.26
BURPHP2_0487	2	1	0.00603	0.0239	CDS	-	putative transposase (fragment)	417241	417930	690	-2	20	14	27	2	1	0.00603	0.0239	0.35	0.37
BURPHP2_0611	2	1	0.00577	0.0231	CDS	-	putative ankyrin repeat protein	515987	516577	591	-1	16	11	21	2	1	0.00577	0.0231	0.15	0.0805
BURPHP1_0172	2	1	0.14	0.28	CDS	-	quinol oxidase subunit	186890	187879	990	-1	14	9.67	19	2	1	0.14	0.28	0.5	2.53
BURPHK2_2368	2	1	0.0669	0.16	CDS	-	glycosyl transferase family protein	2371667	2372806	1140	-2	10	6.66	13	2	1	0.0669	0.16	0.69	0.4
BURPHK2_1632	2	1	0.11	0.23	CDS	-	conserved protein of unknown function	1660767	1660955	189	3	3.08	2.06	4.11	2	1	0.11	0.23	0.27	0.28
BURPHK2_0083	2	1	0.26	0.43	CDS	-	protein of unknown function	86637	86870	234	-1	1.84	1.23	2.46	2	1	0.26	0.43	0.000766	0.0177
BURPHP1_1802	2	1	0.75	0.86	CDS	-	conserved protein of unknown function	1804295	1804483	189	2	1.82	1.22	2.43	2	1	0.75	0.86	0.34	1.87
BURPHP1_1321	1.99	0.99	2.89e-08	4.58e-07	CDS	-	Putative peptidase C56 family protein	1363262	1363954	693	-1	183	122	243	1.99	0.99	2.89e-08	4.58e-07	0.53	2.59
BURPHK2_0889	1.99	0.99	3.84e-06	4e-05	CDS	-	conserved protein of unknown function	867258	868154	897	3	79	53	105	1.99	0.99	3.84e-06	4e-05	0.3	0.91
BURPHP2_0550	1.99	0.99	8.23e-05	0.000604	CDS	-	hypothetical protein; putative membrane protein	463646	464074	429	2	48	32	64	1.99	0.99	8.23e-05	0.000604	0.93	0.5
BURPHK2_1011	1.99	0.99	0.00434	0.0181	CDS	-	Fumarate reductase/succinate dehydrogenase flavoprotein domain protein	984621	986384	1764	-1	38	25	51	1.99	0.99	0.00434	0.0181	0.44	2.36
BURPHP1_1305	1.99	0.99	0.0316	0.09	CDS	-	glycosyl transferase, group 1 family protein	1344004	1345188	1185	-2	17	11	23	1.99	0.99	0.0316	0.09	0.0357	0.81
BURPHK2_0459	1.99	1	0.00882	0.0326	CDS	-	OmpW	445372	446112	741	-3	14	9.05	18	1.99	1	0.00882	0.0326	0.0888	0.0491
BURPHK2_1840	1.99	0.99	0.56	0.71	CDS	-	conserved protein of unknown function	1856693	1856890	198	-2	3.13	2.1	4.17	1.99	0.99	0.56	0.71	0.91	0.4
BURPHP1_1530	1.99	0.99	0.76	0.86	CDS	-	protein of unknown function	1557515	1557691	177	-1	0.62	0.41	0.82	1.99	0.99	0.76	0.86	0.32	0.25
BURPHK2_1766	1.98	0.98	3.04e-12	9.36e-11	CDS	-	putative natural resistance-associated macrophage protein	1784476	1786119	1644	-3	1227	824	1631	1.98	0.98	3.04e-12	9.36e-11	0.99	0.44
BURPHK2_1698	1.98	0.98	6.46e-08	9.63e-07	CDS	-	Periplasmic binding protein/LacI transcriptional regulator precursor	1725949	1726953	1005	1	289	194	383	1.98	0.98	6.46e-08	9.63e-07	0.53	2.97
BURPHK2_1743	1.98	0.98	4.63e-05	0.00036	CDS	-	LysR family transcriptional regulator	1765002	1766024	1023	3	61	41	82	1.98	0.98	4.63e-05	0.00036	0.0328	0.0949
BURPHP2_0449	1.98	0.98	0.00014	0.000955	CDS	-	conserved protein of unknown function	383649	383981	333	-3	37	25	50	1.98	0.98	0.00014	0.000955	0.83	1.54
BURPHP1_1491	1.98	0.99	0.01	0.0361	CDS	-	conserved protein of unknown function	1521429	1522472	1044	-3	17	11	23	1.98	0.99	0.01	0.0361	0.15	0.0729
BURPHK2_0200	1.98	0.98	0.21	0.37	CDS	-	putative membrane protein involved in the export of O-antigen and teichoic acid	198284	199540	1257	-2	6.12	4.11	8.13	1.98	0.98	0.21	0.37	0.0492	0.32
BURPHK2_1518	1.97	0.98	2.98e-11	8.04e-10	CDS	-	Phasin family protein	1528772	1529191	420	2	768	518	1019	1.97	0.98	2.98e-11	8.04e-10	0.4	2.2
BURPHK2_2198	1.97	0.98	1.52e-09	2.96e-08	CDS	poxB	pyruvate dehydrogenase (pyruvate oxidase), thiamin-dependent, FAD-binding	2198478	2200199	1722	3	438	295	581	1.97	0.98	1.52e-09	2.96e-08	0.0434	0.0816
BURPHP1_1495	1.97	0.98	3.74e-06	3.93e-05	CDS	-	conserved protein of unknown function	1525211	1525483	273	2	73	49	96	1.97	0.98	3.74e-06	3.93e-05	0.27	2.98
BURPHK2_1476	1.97	0.97	6.7e-05	0.000503	CDS	-	short chain dehydrogenase	1489389	1489994	606	-1	54	37	72	1.97	0.97	6.7e-05	0.000503	0.18	0.3
BURPHP1_1580	1.97	0.98	0.1	0.22	CDS	-	Integrase family protein	1605016	1606047	1032	1	8.63	5.82	11	1.97	0.98	0.1	0.22	0.4	0.41
BURPHP1_1310	1.97	0.98	0.1	0.22	CDS	-	conserved membrane protein of unknown function	1351503	1352123	621	3	8.46	5.69	11	1.97	0.98	0.1	0.22	0.0565	0.24
BURPHK1_1185	1.97	0.98	0.13	0.26	CDS	-	protein of unknown function	1245048	1245260	213	3	3.64	2.46	4.83	1.97	0.98	0.13	0.26	0.00153	0.17
BURPHK2_1720	1.96	0.97	1.72e-07	2.38e-06	CDS	-	putative transcriptional regulatory protein	1746197	1746778	582	-2	176	119	233	1.96	0.97	1.72e-07	2.38e-06	0.15	0.12
BURPHK2_1858	1.96	0.97	5.15e-05	0.000395	CDS	-	GCN5-related N-acetyltransferase	1873427	1873975	549	2	49	33	65	1.96	0.97	5.15e-05	0.000395	0.92	0.61
BURPHK1_2660	1.96	0.97	0.0206	0.0644	CDS	-	putative Glycosyl transferase group 1	2765735	2767000	1266	2	13	8.54	17	1.96	0.97	0.0206	0.0644	0.0827	0.65
BURPHP2_0160	1.95	0.97	5.49e-10	1.2e-08	CDS	-	conserved protein of unknown function	146416	146787	372	-2	415	281	549	1.95	0.97	5.49e-10	1.2e-08	0.0699	3.37
BURPHP1_0070	1.95	0.97	7.77e-09	1.35e-07	CDS	-	mandelate racemase/muconate lactonizing-like protein	65526	66824	1299	3	383	259	506	1.95	0.97	7.77e-09	1.35e-07	0.22	0.25
BURPHK2_2197	1.95	0.96	5.45e-07	6.85e-06	CDS	-	Isoprenylcysteine carboxyl methyltransferase precursor	2197682	2198359	678	2	190	129	251	1.95	0.96	5.45e-07	6.85e-06	0.0586	1.04
BURPHK1_2278	1.95	0.96	0.000119	0.000829	CDS	-	conserved protein of unknown function	2366921	2367145	225	-3	50	34	66	1.95	0.96	0.000119	0.000829	0.44	0.29
BURPHP1_0940	1.95	0.96	0.000573	0.00331	CDS	-	exported protein of unknown function	971255	971641	387	2	40	27	52	1.95	0.96	0.000573	0.00331	0.14	0.0129
BURPHK2_2367	1.95	0.96	0.00514	0.021	CDS	-	LPS biosynthesis related transferase	2370721	2371677	957	-3	22	15	29	1.95	0.96	0.00514	0.021	0.35	0.00803
BURPHP2_0680	1.95	0.96	0.0346	0.0965	CDS	-	Electron transfer flavoprotein-ubiquinone oxidoreductase (fragment)	580623	580817	195	-3	16	11	21	1.95	0.96	0.0346	0.0965	0.29	0.68
BURPHK2_1016	1.95	0.96	0.0207	0.0647	CDS	-	(2Fe-2S)-binding	990086	990547	462	-2	14	9.56	19	1.95	0.96	0.0207	0.0647	0.58	0.0636
BURPHK1_0699	1.95	0.97	0.0672	0.16	CDS	-	conserved exported protein of unknown function	738710	739300	591	2	8.56	5.79	11	1.95	0.97	0.0672	0.16	0.65	0.12
BURPHK1_2228	1.95	0.96	0.1	0.22	CDS	-	conserved protein of unknown function	2311840	2311950	111	-1	8.46	5.74	11	1.95	0.96	0.1	0.22	0.17	0.41
BURPHK2_0325	1.95	0.97	0.12	0.24	CDS	-	conserved protein of unknown function	321248	323395	2148	-2	6.7	4.54	8.86	1.95	0.97	0.12	0.24	0.4	0.25
BURPHK1_3329	1.95	0.96	0.19	0.35	CDS	-	protein of unknown function	3462470	3462682	213	2	4.16	2.82	5.5	1.95	0.96	0.19	0.35	0.28	0.13
BURPHP2_misc_RNA_1	1.95	0.96	0.76	0.86	misc_RNA	-	Intron_gpII	403010	403086	77	1	1.2	0.81	1.59	1.95	0.96	0.76	0.86	0.16	0.1
BURPHP1_0861	1.94	0.95	4.69e-09	8.36e-08	CDS	uvrA	UvrABC system protein A (UvrA protein) (Excinuclease ABC subunit A) (Fragment)	892940	895597	2658	-1	482	328	636	1.94	0.95	4.69e-09	8.36e-08	0.14	0.3
BURPHK2_0550	1.94	0.96	7.35e-07	8.94e-06	CDS	-	conserved protein of unknown function	540048	543107	3060	-1	110	75	145	1.94	0.96	7.35e-07	8.94e-06	0.22	2.84
BURPHP2_0655	1.94	0.95	0.000179	0.00119	CDS	-	putative transposase (fragment)	558981	559151	171	-3	66	45	86	1.94	0.95	0.000179	0.00119	0.53	1.13
BURPHK1_2901	1.94	0.96	0.0213	0.0661	CDS	-	conserved protein of unknown function	3040563	3040799	237	-2	16	11	21	1.94	0.96	0.0213	0.0661	0.00636	0.18
BURPHP2_0336	1.94	0.95	0.0495	0.13	fCDS	-	putative permease (fragment)	286197	286745	549	-3	14	9.4	18	1.94	0.95	0.0495	0.13	0.38	0.58
BURPHK1_1168	1.94	0.96	0.36	0.54	CDS	-	exported protein of unknown function	1225906	1226169	264	-1	3.54	2.41	4.68	1.94	0.96	0.36	0.54	0.48	0.24
BURPHK2_1435	1.93	0.95	8.58e-10	1.8e-08	CDS	phr	deoxyribodipyrimidine photolyase, FAD-binding	1446458	1447972	1515	-2	494	337	651	1.93	0.95	8.58e-10	1.8e-08	2.47	4.8
BURPHK1_0214	1.93	0.95	1.91e-09	3.65e-08	CDS	-	Alpha/beta hydrolase fold protein	216499	217287	789	-1	456	311	600	1.93	0.95	1.91e-09	3.65e-08	0.0273	0.66
BURPHP1_0631	1.93	0.95	6e-08	9.04e-07	CDS	sciK	Hcp1(Hemolysin-coregulated protein) type VI secretion system effector	663139	663624	486	-2	269	183	354	1.93	0.95	6e-08	9.04e-07	0.32	0.0456
BURPHK2_2418	1.93	0.95	6.01e-07	7.45e-06	CDS	-	Tetratricopeptide TPR_2 repeat protein precursor	2421072	2424992	3921	-1	153	104	201	1.93	0.95	6.01e-07	7.45e-06	0.5	0.0863
BURPHP2_0267	1.93	0.94	0.00145	0.0072	CDS	-	Integrase family protein	230587	231843	1257	-2	31	21	40	1.93	0.94	0.00145	0.0072	1.86	0.51
BURPHK2_2662	1.93	0.95	0.2	0.36	CDS	-	conserved protein of unknown function	2673664	2673984	321	-3	6.07	4.14	7.99	1.93	0.95	0.2	0.36	0.16	0.36
BURPHP2_0505	1.93	0.95	0.21	0.38	CDS	-	putative transposase (fragment)	435390	435623	234	-3	4.76	3.25	6.28	1.93	0.95	0.21	0.38	0.26	0.26
BURPHP1_1639	1.93	0.95	0.36	0.54	CDS	-	protein of unknown function	1660528	1660806	279	-2	3.55	2.42	4.68	1.93	0.95	0.36	0.54	0.13	0.24
BURPHP1_1122	1.92	0.94	2.41e-11	6.68e-10	CDS	fabG	3-oxoacyl-[acyl-carrier-protein] reductase	1140259	1141002	744	-2	1524	1044	2005	1.92	0.94	2.41e-11	6.68e-10	0.0301	0.15
BURPHP1_0112	1.92	0.94	1.96e-10	4.64e-09	CDS	-	transport-associated	118645	118998	354	1	1454	997	1912	1.92	0.94	1.96e-10	4.64e-09	0.0658	2.44
BURPHK1_2514	1.92	0.94	3.25e-10	7.45e-09	CDS	-	protein of unknown function	2611402	2611587	186	-1	448	307	589	1.92	0.94	3.25e-10	7.45e-09	0.11	11
BURPHK1_2120	1.92	0.94	1.15e-07	1.65e-06	CDS	-	conserved exported protein of unknown function	2209671	2210012	342	-2	192	132	253	1.92	0.94	1.15e-07	1.65e-06	0.59	1.17
BURPHK2_1277	1.92	0.94	3.53e-07	4.62e-06	CDS	-	conserved protein of unknown function	1258808	1259062	255	2	127	87	167	1.92	0.94	3.53e-07	4.62e-06	0.0285	5.92
BURPHK2_0566	1.92	0.94	1.63e-05	0.000147	CDS	-	porin	558958	560070	1113	1	100	68	131	1.92	0.94	1.63e-05	0.000147	0.16	0.0727
BURPHP1_0758	1.92	0.94	5.83e-06	5.8e-05	CDS	-	conserved protein of unknown function	794599	794937	339	1	94	65	124	1.92	0.94	5.83e-06	5.8e-05	1.1	1.06
BURPHP1_0396	1.92	0.94	0.000208	0.00136	CDS	-	protein of unknown function	414904	415332	429	1	43	29	56	1.92	0.94	0.000208	0.00136	1.08	1.54
BURPHP1_0703	1.92	0.94	0.00221	0.0103	CDS	-	conserved protein (fragment)	731822	731941	120	2	21	14	27	1.92	0.94	0.00221	0.0103	0.0633	0.62
BURPHK1_0116	1.92	0.94	0.00647	0.0253	CDS	-	conserved exported protein of unknown function	114837	115124	288	3	15	10	20	1.92	0.94	0.00647	0.0253	0.13	0.39
BURPHP1_1570	1.92	0.94	0.0148	0.0494	CDS	-	conserved protein of unknown function	1596528	1596758	231	3	14	9.3	18	1.92	0.94	0.0148	0.0494	0.54	0.42
BURPHK2_2618	1.92	0.94	0.0935	0.21	CDS	-	conserved protein of unknown function	2631396	2631626	231	-1	6.47	4.44	8.51	1.92	0.94	0.0935	0.21	0.31	0.17
BURPHP1_0808	1.92	0.94	0.78	0.88	CDS	-	protein of unknown function	833638	833829	192	-2	1.24	0.85	1.64	1.92	0.94	0.78	0.88	0.68	0.17
BURPHK2_1215	1.91	0.93	2.86e-09	5.28e-08	CDS	-	putative lipoprotein	1191290	1191877	588	-2	559	384	734	1.91	0.93	2.86e-09	5.28e-08	0.17	0.094
BURPHK1_misc_RNA_6	1.91	0.94	2.23e-08	3.59e-07	misc_RNA	-	TPP	3123620	3123730	111	-1	500	343	656	1.91	0.94	2.23e-08	3.59e-07	1.91	2.94
BURPHP1_0871	1.91	0.94	3.4e-08	5.3e-07	CDS	-	AraC family transcriptional regulator	904932	905888	957	3	291	200	383	1.91	0.94	3.4e-08	5.3e-07	0.0618	0.13
BURPHK2_1482	1.91	0.93	1.87e-05	0.000165	CDS	-	exported protein of unknown function	1494118	1494684	567	1	69	48	91	1.91	0.93	1.87e-05	0.000165	0.81	1.29
BURPHK2_2041	1.91	0.94	7.45e-05	0.000553	CDS	-	putative ABC transport protein (ATP-binding protein)	2051647	2052408	762	1	54	37	71	1.91	0.94	7.45e-05	0.000553	0.0082	0.65
BURPHP2_0154	1.91	0.94	0.000934	0.00499	CDS	-	Type VI secretion system effector, Hcp1 family	140978	141478	501	2	36	25	48	1.91	0.94	0.000934	0.00499	0.56	0.14
BURPHP1_1058	1.91	0.93	0.000561	0.00324	CDS	-	conserved protein of unknown function	1079770	1080375	606	1	35	24	45	1.91	0.93	0.000561	0.00324	0.14	0.73
BURPHP1_1306	1.91	0.94	0.013	0.0444	CDS	-	Capsular exopolysaccharide family	1345242	1347644	2403	-3	24	16	31	1.91	0.94	0.013	0.0444	0.0246	0.41
BURPHP1_1687	1.91	0.93	0.00625	0.0246	CDS	-	protein of unknown function	1710493	1710708	216	1	19	13	24	1.91	0.93	0.00625	0.0246	0.12	0.11
BURPHP2_0439	1.91	0.93	0.0239	0.0723	CDS	-	phage integrase (fragment)	372907	373758	852	-2	8.39	5.77	11	1.91	0.93	0.0239	0.0723	1.47	0.36
BURPHK2_1036	1.9	0.93	2.82e-12	8.73e-11	CDS	-	conserved protein of unknown function	1014564	1014812	249	3	2579	1777	3382	1.9	0.93	2.82e-12	8.73e-11	2.52	1.5
BURPHP2_0614	1.9	0.93	8.94e-07	1.06e-05	CDS	nifD	Nitrogenase molybdenum-iron protein alpha chain (Nitrogenase component I) (Dinitrogenase)	518644	520107	1464	1	139	96	183	1.9	0.93	8.94e-07	1.06e-05	0.37	1.6
BURPHK1_0724	1.9	0.93	8.15e-05	0.000599	CDS	-	conserved protein of unknown function	761527	761769	243	-1	55	38	72	1.9	0.93	8.15e-05	0.000599	0.47	0.63
BURPHK1_1133	1.9	0.93	0.000696	0.0039	CDS	-	protein of unknown function	1182720	1182869	150	-2	28	19	37	1.9	0.93	0.000696	0.0039	1.11	0.74
BURPHP1_0524	1.9	0.93	0.0204	0.064	CDS	-	protein of unknown function	552014	552298	285	-1	7.81	5.38	10	1.9	0.93	0.0204	0.064	0.22	0.7
BURPHK2_2113	1.9	0.93	0.34	0.52	CDS	-	hypothetical protein	2122857	2123171	315	-1	2.98	2.06	3.91	1.9	0.93	0.34	0.52	0.48	0.0319
BURPHK2_1047	1.89	0.92	3.14e-12	9.62e-11	CDS	-	putative taurine catabolism dioxygenase TauD/TfdA	1039860	1040891	1032	-1	23100	15900	30200	1.89	0.92	3.14e-12	9.62e-11	0.11	4.97e-05
BURPHK2_1049	1.89	0.92	5.44e-12	1.64e-10	CDS	-	RNA polymerase sigma factor, ferric regulator PfrI /fecI-like	1041315	1042049	735	-1	13000	9003	17000	1.89	0.92	5.44e-12	1.64e-10	0.16	0.4
BURPHP2_0364	1.89	0.92	1.37e-10	3.32e-09	CDS	-	Putative Type IV secretion system protein VirB4/TraE	306090	308663	2574	-3	2317	1606	3028	1.89	0.92	1.37e-10	3.32e-09	0.19	3.23
BURPHK2_0887	1.89	0.92	1.15e-08	1.95e-07	CDS	-	conserved protein of unknown function	866578	866898	321	-3	410	283	536	1.89	0.92	1.15e-08	1.95e-07	0.49	0.89
BURPHK1_1372	1.89	0.92	2.68e-07	3.58e-06	CDS	-	conserved protein of unknown function	1424311	1424976	666	1	216	149	282	1.89	0.92	2.68e-07	3.58e-06	0.2	0.56
BURPHK2_2333	1.89	0.92	3.72e-07	4.82e-06	CDS	-	conserved protein of unknown function	2338354	2338590	237	-3	168	116	220	1.89	0.92	3.72e-07	4.82e-06	1.6	2.44
BURPHK2_1553	1.89	0.92	1.88e-06	2.11e-05	CDS	fdhE	formate dehydrogenase formation protein	1571145	1572077	933	3	149	103	195	1.89	0.92	1.88e-06	2.11e-05	0.18	0.013
BURPHK1_2205	1.89	0.92	8.2e-06	7.89e-05	CDS	-	RND family efflux transporter MFP subunit	2289427	2289774	348	-1	150	103	196	1.89	0.92	8.2e-06	7.89e-05	0.37	1.31
BURPHP1_1733	1.89	0.92	3.7e-06	3.89e-05	CDS	-	LysR family transcriptional regulator	1751204	1752148	945	2	113	78	148	1.89	0.92	3.7e-06	3.89e-05	0.0714	0.7
BURPHK2_0886	1.89	0.92	1.19e-05	0.000111	CDS	-	protein of unknown function	866253	866525	273	-1	79	54	103	1.89	0.92	1.19e-05	0.000111	0.0632	1.73
BURPHP1_0315	1.88	0.91	9.66e-08	1.41e-06	CDS	-	short-chain dehydrogenase/reductase SDR	328864	329610	747	1	289	201	377	1.88	0.91	9.66e-08	1.41e-06	0.3	0.18
BURPHK1_3259	1.88	0.91	3.01e-06	3.22e-05	CDS	-	conserved exported protein of unknown function	3391227	3391385	159	3	191	133	250	1.88	0.91	3.01e-06	3.22e-05	0.28	1.95
BURPHP1_1141	1.88	0.91	5.65e-06	5.66e-05	CDS	-	conserved protein of unknown function	1158722	1159066	345	2	138	96	180	1.88	0.91	5.65e-06	5.66e-05	0.0314	0.0526
BURPHK2_1472	1.88	0.91	0.00011	0.00078	CDS	-	ABC transporter related	1484676	1485755	1080	3	62	43	80	1.88	0.91	0.00011	0.00078	0.51	0.56
BURPHK2_1636	1.88	0.91	0.000504	0.00297	CDS	-	conserved protein of unknown function	1664931	1665620	690	3	31	22	41	1.88	0.91	0.000504	0.00297	0.7	1.96
BURPHK2_2393	1.88	0.91	0.84	0.92	CDS	-	conserved protein of unknown function	2394836	2395150	315	2	3.5	2.43	4.57	1.88	0.91	0.84	0.92	0.67	1.07
BURPHK2_1750	1.87	0.9	4.58e-07	5.87e-06	CDS	-	transglycosylase-associated protein	1771161	1771412	252	3	294	205	383	1.87	0.9	4.58e-07	5.87e-06	0.15	1.29
BURPHK1_1339	1.87	0.91	1.17e-05	0.000109	CDS	-	putative homoserine/threonine efflux protein	1391053	1391691	639	1	83	58	109	1.87	0.91	1.17e-05	0.000109	0.000491	2.04
BURPHP2_0600	1.87	0.9	0.00911	0.0334	CDS	nifW	Nitrogenase-stabilizing/protective protein nifW	509164	509502	339	-2	23	16	30	1.87	0.9	0.00911	0.0334	0.28	0.0492
BURPHP1_1302	1.87	0.9	0.0989	0.22	CDS	rfbX	putative translocase with flippase function of isoprenyl-O-antigen LPS modules	1339815	1341062	1248	-3	13	9.34	17	1.87	0.9	0.0989	0.22	0.38	0.73
BURPHK2_1990	1.87	0.91	0.13	0.26	CDS	-	conserved protein of unknown function	1999384	1999737	354	1	5.97	4.15	7.78	1.87	0.91	0.13	0.26	0.62	0.0553
BURPHK2_0436	1.87	0.91	0.23	0.39	CDS	mdtA	multidrug efflux system, subunit A	418465	419610	1146	-3	2.38	1.66	3.1	1.87	0.91	0.23	0.39	0.099	0.0526
BURPHK1_3098	1.86	0.9	3.4e-11	9.04e-10	CDS	rcsB	DNA-binding response regulator in two-component regulatory system with RcsC and YojN	3227172	3227879	708	-2	1967	1374	2559	1.86	0.9	3.4e-11	9.04e-10	0.18	1.5
BURPHK1_3203	1.86	0.9	2.28e-09	4.26e-08	CDS	-	putative lipoprotein	3322692	3323960	1269	-2	789	552	1026	1.86	0.9	2.28e-09	4.26e-08	0.0525	0.083
BURPHK1_0251	1.86	0.9	4.55e-10	1.02e-08	CDS	-	conserved exported protein of unknown function	253149	253673	525	-2	704	491	916	1.86	0.9	4.55e-10	1.02e-08	0.74	7.84
BURPHP2_0582	1.86	0.9	6.95e-09	1.22e-07	CDS	nodD	Nodulation protein D	492086	493000	915	2	485	339	632	1.86	0.9	6.95e-09	1.22e-07	0.84	0.98
BURPHK1_3230	1.86	0.89	4.8e-08	7.39e-07	CDS	-	conserved protein of unknown function	3348941	3349234	294	2	381	266	495	1.86	0.89	4.8e-08	7.39e-07	0.3	0.0283
BURPHP1_0134	1.86	0.9	4.35e-08	6.74e-07	CDS	-	conserved protein of unknown function	149882	150169	288	2	282	197	368	1.86	0.9	4.35e-08	6.74e-07	0.0329	3.22
BURPHK1_0157	1.86	0.9	6.32e-08	9.46e-07	CDS	-	glutathione S-transferase-like	161632	162249	618	1	266	186	347	1.86	0.9	6.32e-08	9.46e-07	0.38	2.38
BURPHP2_0477	1.86	0.9	1.92e-07	2.64e-06	CDS	-	D-alanine--D-alanine ligase	406021	407094	1074	1	247	172	321	1.86	0.9	1.92e-07	2.64e-06	3.03	0.42
BURPHK2_1478	1.86	0.9	3.34e-05	0.000273	CDS	-	conserved protein of unknown function	1490900	1491133	234	2	79	55	103	1.86	0.9	3.34e-05	0.000273	0.26	0.4
BURPHK2_2217	1.86	0.89	0.000142	0.000968	CDS	-	conserved protein of unknown function	2219233	2220045	813	-3	75	53	98	1.86	0.89	0.000142	0.000968	0.25	0.0998
BURPHP1_0016	1.86	0.89	0.000105	0.000749	CDS	-	conserved protein of unknown function	14145	14597	453	3	63	44	82	1.86	0.89	0.000105	0.000749	0.28	0.83
BURPHK2_2570	1.86	0.9	0.000445	0.00267	CDS	-	ABC transporter, membrane permease	2581087	2582043	957	1	46	32	60	1.86	0.9	0.000445	0.00267	0.56	0.19
BURPHP2_0636	1.86	0.89	0.00115	0.00595	CDS	-	putative transposase (fragment)	542888	543256	369	-1	42	29	54	1.86	0.89	0.00115	0.00595	0.14	0.0355
BURPHP1_0590	1.86	0.89	0.0619	0.15	CDS	-	protein of unknown function	617678	617989	312	2	11	7.77	14	1.86	0.89	0.0619	0.15	0.065	0.0685
BURPHK2_2673	1.86	0.89	0.0104	0.0372	CDS	-	protein of unknown function	2683560	2683778	219	3	10	7.02	13	1.86	0.89	0.0104	0.0372	0.54	1.18
BURPHP1_0873	1.86	0.9	0.00929	0.0338	CDS	-	Conserved secreted protein with internal repeats precursor	906225	906722	498	-3	8.73	6.1	11	1.86	0.9	0.00929	0.0338	0.41	1.6
BURPHP1_1536	1.86	0.9	0.19	0.35	CDS	-	protein of unknown function	1562104	1562205	102	1	1.8	1.25	2.34	1.86	0.9	0.19	0.35	0.33	0.81
BURPHK2_0321	1.86	0.89	0.21	0.37	CDS	-	bacteriophage lambda tail assembly protein I	318854	319423	570	-2	1.16	0.81	1.51	1.86	0.89	0.21	0.37	0.16	0.43
BURPHK2_1751	1.85	0.89	5.2e-07	6.58e-06	CDS	-	polysaccharide deacetylase	1771439	1772299	861	-2	358	252	465	1.85	0.89	5.2e-07	6.58e-06	1.18	2.38
BURPHK1_3167	1.85	0.89	6.36e-08	9.51e-07	CDS	fliJ	flagellar protein	3291885	3292334	450	3	345	243	448	1.85	0.89	6.36e-08	9.51e-07	0.15	0.51
BURPHP1_0273	1.85	0.89	9.74e-07	1.14e-05	CDS	-	conserved protein of unknown function	293935	294219	285	1	244	171	317	1.85	0.89	9.74e-07	1.14e-05	1.6	0.81
BURPHK2_1223	1.85	0.88	5.73e-06	5.71e-05	CDS	-	conserved exported protein of unknown function	1201919	1202233	315	-2	143	101	186	1.85	0.88	5.73e-06	5.71e-05	0.62	0.0181
BURPHK2_2395	1.85	0.89	0.000223	0.00144	CDS	-	protein of unknown function	2395328	2395618	291	-2	34	24	44	1.85	0.89	0.000223	0.00144	2.13	2.45
BURPHK2_2443	1.85	0.89	0.00317	0.014	CDS	-	conserved protein of unknown function	2450437	2450778	342	-3	26	18	34	1.85	0.89	0.00317	0.014	0.17	0.11
BURPHP2_0148	1.85	0.88	0.00636	0.025	CDS	-	protein of unknown function	136942	137319	378	-2	24	17	31	1.85	0.88	0.00636	0.025	0.78	0.0454
BURPHP1_1734	1.85	0.88	0.0151	0.0501	CDS	-	2-nitropropane dioxygenase NPD	1752231	1753220	990	-3	23	16	30	1.85	0.88	0.0151	0.0501	0.21	0.73
BURPHP2_0266	1.85	0.89	0.00795	0.03	CDS	-	Integrase family protein	229634	230590	957	-1	19	13	24	1.85	0.89	0.00795	0.03	0.44	0.15
BURPHP1_1769	1.85	0.88	0.0338	0.0947	CDS	-	conserved protein of unknown function	1780989	1781516	528	-3	15	11	19	1.85	0.88	0.0338	0.0947	0.38	0.0227
BURPHK2_0360	1.85	0.89	0.0387	0.11	CDS	-	conserved protein of unknown function	344790	345248	459	3	14	9.92	18	1.85	0.89	0.0387	0.11	0.32	0.42
BURPHP1_0941	1.85	0.89	0.021	0.0653	CDS	-	conserved exported protein of unknown function	971873	972418	546	2	12	8.64	16	1.85	0.89	0.021	0.0653	0.0773	0.16
BURPHP1_0892	1.85	0.88	0.27	0.44	CDS	-	conserved membrane protein of unknown function	922532	923293	762	-1	8.08	5.68	10	1.85	0.88	0.27	0.44	0.38	0.85
BURPHP1_0939	1.85	0.89	0.67	0.8	CDS	-	protein of unknown function (fragment)	971137	971367	231	-2	2.31	1.62	2.99	1.85	0.89	0.67	0.8	0.0623	0.22
BURPHP1_1423	1.85	0.88	0.43	0.6	CDS	-	protein of unknown function	1453348	1453416	69	-2	0.59	0.41	0.76	1.85	0.88	0.43	0.6	0.32	0.7
BURPHK2_0654	1.84	0.88	1.47e-09	2.88e-08	CDS	-	conserved exported protein of unknown function	631003	633288	2286	1	1025	723	1328	1.84	0.88	1.47e-09	2.88e-08	0.14	0.15
BURPHK2_0657	1.84	0.88	1.13e-06	1.32e-05	CDS	fabI	enoyl-[acyl-carrier-protein] reductase, NADH-dependent	635517	636296	780	3	208	146	270	1.84	0.88	1.13e-06	1.32e-05	0.0118	0.0287
BURPHP1_1127	1.84	0.88	2.28e-06	2.52e-05	CDS	-	Integral membrane sensor hybrid histidine kinase	1145444	1147606	2163	-1	197	139	255	1.84	0.88	2.28e-06	2.52e-05	0.48	0.19
BURPHK1_0691	1.84	0.88	0.000156	0.00105	CDS	-	putative sensor histidine kinase	726816	728279	1464	3	62	44	81	1.84	0.88	0.000156	0.00105	0.00791	0.29
BURPHK2_1769	1.84	0.88	0.057	0.14	CDS	-	conserved protein of unknown function	1789359	1789505	147	-1	12	8.15	15	1.84	0.88	0.057	0.14	0.45	0.0193
BURPHP1_0617	1.84	0.88	0.0934	0.21	CDS	-	ABC transporter related (fragment)	644699	645094	396	-1	6.37	4.49	8.25	1.84	0.88	0.0934	0.21	0.0195	0.13
BURPHP2_0694	1.84	0.88	0.0511	0.13	CDS	-	protein of unknown function (putative transposase)	590806	591030	225	-2	5.75	4.05	7.44	1.84	0.88	0.0511	0.13	0.41	0.45
BURPHK2_2640	1.84	0.88	0.0716	0.17	CDS	-	response regulator receiver protein	2653903	2654313	411	1	5.21	3.67	6.76	1.84	0.88	0.0716	0.17	0.1	0.22
BURPHK2_1828	1.84	0.88	0.21	0.38	CDS	-	conserved protein of unknown function	1849478	1849825	348	-2	4.63	3.26	6.01	1.84	0.88	0.21	0.38	0.65	0.0478
BURPHK1_1575	1.83	0.87	4.25e-09	7.65e-08	CDS	ptpA	low molecular weight protein-tyrosine-phosphatase	1641761	1642288	528	-3	721	509	933	1.83	0.87	4.25e-09	7.65e-08	0.0794	1.15
BURPHK2_2503	1.83	0.87	2.15e-08	3.48e-07	CDS	-	Extracellular solute-binding protein family 1 precursor	2510625	2512367	1743	3	626	442	810	1.83	0.87	2.15e-08	3.48e-07	0.11	0.12
BURPHK2_0871	1.83	0.87	1.66e-08	2.74e-07	CDS	-	porin	853689	854843	1155	3	509	360	659	1.83	0.87	1.66e-08	2.74e-07	0.55	0.59
BURPHK2_1027	1.83	0.87	1.98e-07	2.71e-06	CDS	hmp	fused nitric oxide dioxygenase ; dihydropteridine reductase 2	1005335	1006516	1182	2	294	208	380	1.83	0.87	1.98e-07	2.71e-06	0.0906	0.98
BURPHP2_0168	1.83	0.87	1.52e-05	0.000138	CDS	-	conserved protein of unknown function	149165	149386	222	-1	160	113	207	1.83	0.87	1.52e-05	0.000138	0.3	0.8
BURPHK2_2266	1.83	0.87	2.36e-05	0.000202	CDS	-	putative simple sugar transport system substrate-binding protein precursor	2272674	2273708	1035	3	126	89	163	1.83	0.87	2.36e-05	0.000202	0.0644	0.11
BURPHP1_0632	1.83	0.87	4.12e-05	0.000326	CDS	sciI	Type VI secretion system protein EvpB-like	663703	665196	1494	-2	94	66	121	1.83	0.87	4.12e-05	0.000326	0.0504	0.22
BURPHK1_1929	1.83	0.87	4.77e-05	0.00037	CDS	-	conserved protein of unknown function	2047762	2048370	609	1	92	65	119	1.83	0.87	4.77e-05	0.00037	0.57	0.31
BURPHP1_1820	1.83	0.87	0.000184	0.00122	CDS	-	conserved protein of unknown function	1820193	1820618	426	3	40	28	51	1.83	0.87	0.000184	0.00122	0.29	3.96
BURPHK2_2107	1.83	0.87	0.00418	0.0176	CDS	-	oxidoreductase, molybdopterin-binding	2116075	2116851	777	1	28	20	36	1.83	0.87	0.00418	0.0176	0.0676	0.46
BURPHK1_2671	1.83	0.87	0.00317	0.014	CDS	cpsB	mannose-1-phosphate guanyltransferase	2780659	2782176	1518	-1	23	17	30	1.83	0.87	0.00317	0.014	0.37	0.36
BURPHK2_1917	1.83	0.87	0.0682	0.16	CDS	-	putative insertion sequence ATP-binding protein	1928438	1929196	759	2	9.16	6.48	12	1.83	0.87	0.0682	0.16	0.31	0.64
BURPHK2_2294	1.83	0.87	0.61	0.75	CDS	-	protein of unknown function	2301224	2301433	210	-2	3.93	2.78	5.08	1.83	0.87	0.61	0.75	0.66	0.96
BURPHP1_1875	1.83	0.87	0.19	0.35	CDS	-	conserved protein of unknown function	1879687	1879905	219	-2	1.74	1.23	2.25	1.83	0.87	0.19	0.35	0.000767	0.55
BURPHK2_1038	1.82	0.86	1.22e-10	2.99e-09	CDS	pvdA	L-ornithine 5-monooxygenase (L-ornithine N5-oxygenase)	1015843	1017231	1389	-3	39700	28100	51200	1.82	0.86	1.22e-10	2.99e-09	2.15	0.00379
BURPHP2_0629	1.82	0.87	1.55e-09	3.01e-08	CDS	-	Carboxyl transferase	537782	539137	1356	-1	1749	1239	2259	1.82	0.87	1.55e-09	3.01e-08	0.84	1.44
BURPHK2_0719	1.82	0.87	8.71e-08	1.28e-06	CDS	-	conserved protein of unknown function	700896	702161	1266	3	384	272	496	1.82	0.87	8.71e-08	1.28e-06	0.13	0.33
BURPHP1_1213	1.82	0.87	1.15e-07	1.65e-06	CDS	-	aldo/keto reductase	1237771	1238799	1029	-2	373	264	481	1.82	0.87	1.15e-07	1.65e-06	0.44	0.14
BURPHP2_0660	1.82	0.87	9.89e-08	1.44e-06	CDS	-	Transcriptional regulator, GntR family	561827	562528	702	2	329	233	425	1.82	0.87	9.89e-08	1.44e-06	0.00874	1.53
BURPHK1_3297	1.82	0.86	8.61e-07	1.02e-05	CDS	-	adenylate cyclase	3431030	3431560	531	2	214	152	276	1.82	0.86	8.61e-07	1.02e-05	0.51	0.34
BURPHK1_2277	1.82	0.87	1.35e-06	1.53e-05	CDS	-	sodium:solute symporter family protein	2365374	2366924	1551	-2	196	139	253	1.82	0.87	1.35e-06	1.53e-05	0.12	0.31
BURPHK1_1720	1.82	0.86	2.52e-06	2.75e-05	CDS	-	putative sugar ABC transporter, periplasmic sugar-binding protein	1812682	1813737	1056	1	168	119	217	1.82	0.86	2.52e-06	2.75e-05	0.0521	0.91
BURPHK1_3099	1.82	0.86	5.65e-06	5.66e-05	CDS	-	YbhB and YbcL	3228145	3228762	618	1	142	101	183	1.82	0.86	5.65e-06	5.66e-05	1.45	0.86
BURPHK2_0636	1.82	0.86	0.000121	0.000842	CDS	-	YbaK/prolyl-tRNA synthetase associated region	620334	620717	384	3	76	54	98	1.82	0.86	0.000121	0.000842	0.17	0.28
BURPHK1_1155	1.82	0.86	7.22e-05	0.000538	CDS	-	putative acyltransferase; acyltransferase 3	1211640	1212830	1191	-2	74	53	96	1.82	0.86	7.22e-05	0.000538	0.0652	0.85
BURPHK1_1129	1.82	0.87	0.00145	0.0072	CDS	-	conserved protein of unknown function	1180975	1181421	447	-1	48	34	62	1.82	0.87	0.00145	0.0072	0.43	0.0806
BURPHK2_2461	1.82	0.86	0.1	0.22	CDS	-	conserved protein of unknown function	2468613	2468822	210	3	6.81	4.84	8.79	1.82	0.86	0.1	0.22	0.26	0.22
BURPHP1_0363	1.82	0.86	0.22	0.39	CDS	-	protein of unknown function	383363	383710	348	-1	6.23	4.42	8.04	1.82	0.86	0.22	0.39	1	0.46
BURPHK1_2227	1.82	0.86	0.15	0.29	CDS	-	K+-transporting ATPase, F subunit precursor	2311748	2311840	93	-3	4.13	2.94	5.33	1.82	0.86	0.15	0.29	0.81	0.0298
BURPHK2_0617	1.82	0.86	0.83	0.91	CDS	-	Stromal cell-derived factor 2 precursor (SDF-2) (fragment)	604606	604779	174	-3	2.81	1.99	3.62	1.82	0.86	0.83	0.91	0.43	0.73
BURPHK2_1466	1.81	0.86	3.05e-11	8.18e-10	CDS	-	conserved protein of unknown function	1478556	1478888	333	3	8221	5845	10600	1.81	0.86	3.05e-11	8.18e-10	0.11	1.09
BURPHK2_0692	1.81	0.85	6.61e-07	8.11e-06	CDS	-	Peptidase S8 and S53 subtilisin kexin sedolisin	666523	668097	1575	1	329	235	424	1.81	0.85	6.61e-07	8.11e-06	0.68	0.28
BURPHK2_0522	1.81	0.86	3.47e-06	3.66e-05	CDS	puuC	gamma-Glu-gamma-aminobutyraldehyde dehydrogenase, NAD(P)H-dependent	512140	513633	1494	-3	230	163	296	1.81	0.86	3.47e-06	3.66e-05	0.81	0.22
BURPHK2_2281	1.81	0.86	3.83e-05	0.000308	CDS	-	Histidine kinase	2285916	2287670	1755	-1	127	91	164	1.81	0.86	3.83e-05	0.000308	0.0357	0.3
BURPHP1_1079	1.81	0.86	5.1e-05	0.000392	CDS	cusR	DNA-binding response regulator in two-component regulatory system with CusS	1098151	1098837	687	-2	101	72	130	1.81	0.86	5.1e-05	0.000392	0.18	0.11
BURPHK2_1991	1.81	0.85	6.43e-05	0.000485	CDS	-	transposase	1999769	2001349	1581	2	95	68	122	1.81	0.85	6.43e-05	0.000485	0.48	0.39
BURPHP1_1794	1.81	0.85	0.27	0.45	CDS	-	Phage major capsid protein, HK97 family	1799069	1800373	1305	2	6.28	4.47	8.08	1.81	0.85	0.27	0.45	0.18	0.31
BURPHP1_1812	1.81	0.85	0.13	0.26	CDS	-	conserved protein of unknown function	1816014	1816472	459	3	5.73	4.09	7.38	1.81	0.85	0.13	0.26	0.23	0.0224
BURPHK1_2105	1.8	0.85	4.93e-10	1.09e-08	CDS	-	conserved exported protein of unknown function	2195728	2196009	282	1	5019	3582	6456	1.8	0.85	4.93e-10	1.09e-08	1.44	0.74
BURPHP2_0632	1.8	0.85	6.48e-09	1.14e-07	CDS	iaaM	Tryptophan 2-monooxygenase	540594	542282	1689	-3	1929	1377	2481	1.8	0.85	6.48e-09	1.14e-07	0.13	3.43
BURPHK2_2325	1.8	0.85	4.88e-07	6.22e-06	CDS	-	Ku protein precursor	2334120	2335043	924	3	309	220	398	1.8	0.85	4.88e-07	6.22e-06	0.28	0.0464
BURPHK2_1656	1.8	0.85	4.51e-06	4.64e-05	CDS	puuE	GABA aminotransferase, PLP-dependent	1680470	1681753	1284	-2	301	216	387	1.8	0.85	4.51e-06	4.64e-05	0.69	2.14
BURPHP1_0071	1.8	0.85	3.28e-06	3.49e-05	CDS	-	dehalogenase	66851	67573	723	2	197	140	253	1.8	0.85	3.28e-06	3.49e-05	0.0968	0.0323
BURPHK2_1413	1.8	0.85	5.48e-06	5.53e-05	CDS	glgX	glycogen debranching enzyme	1423056	1425269	2214	-1	188	135	242	1.8	0.85	5.48e-06	5.53e-05	0.018	0.0131
BURPHP1_1757	1.8	0.85	6.61e-06	6.47e-05	CDS	-	conserved membrane protein of unknown function	1771437	1773521	2085	-3	153	109	196	1.8	0.85	6.61e-06	6.47e-05	0.87	0.096
BURPHK2_1719	1.8	0.85	4.8e-05	0.000372	CDS	-	conserved hypothetical protein	1745547	1745873	327	-1	111	79	143	1.8	0.85	4.8e-05	0.000372	0.0588	0.00581
BURPHK2_2032	1.8	0.85	0.00138	0.00692	CDS	-	transposase	2043855	2044880	1026	-1	37	26	47	1.8	0.85	0.00138	0.00692	0.0763	0.59
BURPHK2_1117	1.8	0.85	0.00938	0.0341	CDS	-	conserved protein of unknown function	1105616	1106197	582	-2	32	23	41	1.8	0.85	0.00938	0.0341	0.00244	0.33
BURPHK2_1497	1.8	0.85	0.00613	0.0242	CDS	-	conserved protein of unknown function	1507277	1507528	252	-2	21	15	27	1.8	0.85	0.00613	0.0242	0.29	0.37
BURPHP2_0526	1.8	0.85	0.00631	0.0248	fCDS	-	transposase (fragment)	450173	450763	591	-1	20	14	25	1.8	0.85	0.00631	0.0248	0.2	0.46
BURPHP2_0462	1.8	0.85	0.0666	0.16	CDS	-	Integrase family protein	393453	394484	1032	-3	12	8.32	15	1.8	0.85	0.0666	0.16	0.98	0.17
BURPHP2_0465	1.8	0.85	0.67	0.8	CDS	-	IstB domain protein ATP-binding protein	396725	397309	585	-1	2.26	1.62	2.9	1.8	0.85	0.67	0.8	0.0624	0.24
BURPHK2_1415	1.79	0.84	2.29e-08	3.68e-07	CDS	-	trehalose synthase-like	1427751	1431209	3459	-1	630	451	809	1.79	0.84	2.29e-08	3.68e-07	0.0762	1.02
BURPHK1_2595	1.79	0.84	2.97e-07	3.93e-06	CDS	zwf	Glucose-6-phosphate 1-dehydrogenase (G6PD)	2696632	2698218	1587	-1	572	410	734	1.79	0.84	2.97e-07	3.93e-06	0.1	1.66
BURPHK2_1261	1.79	0.84	2.7e-05	0.000226	CDS	-	AraC family transcriptional regulator	1238985	1239944	960	-1	117	84	150	1.79	0.84	2.7e-05	0.000226	0.0317	0.27
BURPHK1_1199	1.79	0.84	0.000124	0.000861	CDS	-	conserved protein of unknown function	1261963	1263702	1740	1	81	58	104	1.79	0.84	0.000124	0.000861	0.4	0.0928
BURPHK2_1201	1.79	0.84	0.00125	0.00636	CDS	-	selenium-binding protein	1176949	1178343	1395	-3	50	36	64	1.79	0.84	0.00125	0.00636	0.0181	0.17
BURPHP1_1043	1.79	0.84	0.0136	0.0461	CDS	-	conserved exported protein of unknown function	1063534	1064757	1224	1	23	16	29	1.79	0.84	0.0136	0.0461	0.0542	0.00362
BURPHK2_0531	1.79	0.84	0.0112	0.0394	CDS	-	conserved protein of unknown function	521338	521745	408	1	18	13	24	1.79	0.84	0.0112	0.0394	0.5	0.11
BURPHP1_1856	1.79	0.84	0.0115	0.0403	CDS	-	protein of unknown function	1855091	1855276	186	2	9.03	6.47	12	1.79	0.84	0.0115	0.0403	0.46	2.31
BURPHP2_0257	1.79	0.84	0.0936	0.21	CDS	-	putative ABC transporter permease protein y4oQ	219281	220231	951	-1	8.65	6.2	11	1.79	0.84	0.0936	0.21	0.24	0.0119
BURPHP2_0097	1.78	0.83	1.03e-09	2.1e-08	CDS	-	AAA ATPase central domain protein	88828	89895	1068	1	1071	770	1371	1.78	0.83	1.03e-09	2.1e-08	0.17	10
BURPHK1_0327	1.78	0.83	4.66e-08	7.17e-07	CDS	-	2-isopropylmalate synthase	346020	347675	1656	-2	795	572	1019	1.78	0.83	4.66e-08	7.17e-07	0.0754	0.18
BURPHP1_0856	1.78	0.83	5.29e-07	6.67e-06	CDS	-	lipoprotein	884673	887564	2892	3	313	225	401	1.78	0.83	5.29e-07	6.67e-06	1.62	0.14
BURPHK2_0980	1.78	0.83	5.5e-06	5.54e-05	CDS	-	short chain dehydrogenase	959696	960559	864	-2	242	174	310	1.78	0.83	5.5e-06	5.54e-05	0.34	0.29
BURPHP2_0029	1.78	0.83	8.73e-06	8.32e-05	CDS	-	Isochorismatase hydrolase	21554	22141	588	2	200	144	256	1.78	0.83	8.73e-06	8.32e-05	0.067	0.22
BURPHK2_0722	1.78	0.83	1.29e-05	0.000119	CDS	-	major facilitator transporter	702982	704412	1431	1	178	128	228	1.78	0.83	1.29e-05	0.000119	0.19	0.21
BURPHK1_0462	1.78	0.83	3.67e-05	0.000296	CDS	dgoD	galactonate dehydratase	492157	493305	1149	-1	159	115	203	1.78	0.83	3.67e-05	0.000296	0.23	0.44
BURPHK1_1768	1.78	0.84	5.43e-06	5.5e-05	CDS	-	conserved exported protein of unknown function	1864039	1864305	267	1	136	98	175	1.78	0.84	5.43e-06	5.5e-05	2.09	2.24
BURPHK2_2182	1.78	0.83	1.7e-05	0.000152	CDS	-	conserved membrane protein of unknown function	2184059	2184373	315	2	125	90	161	1.78	0.83	1.7e-05	0.000152	0.0839	0.88
BURPHK2_2529	1.78	0.83	0.000249	0.0016	CDS	-	short chain dehydrogenase	2542752	2543465	714	3	86	62	110	1.78	0.83	0.000249	0.0016	0.25	0.21
BURPHP1_1391	1.78	0.83	0.00222	0.0103	CDS	-	hypothetical protein of unknown function	1421394	1421570	177	-3	54	39	69	1.78	0.83	0.00222	0.0103	0.88	0.6
BURPHP1_1071	1.78	0.83	0.000351	0.00215	CDS	pqqD	Coenzyme PQQ synthesis protein D	1092408	1092698	291	3	48	34	61	1.78	0.83	0.000351	0.00215	1.44	1.27
BURPHK2_1717	1.78	0.83	0.0011	0.00573	CDS	-	conserved hypothetical protein	1744678	1745031	354	-3	39	28	50	1.78	0.83	0.0011	0.00573	0.59	0.52
BURPHK1_3155	1.78	0.83	0.1	0.22	fCDS	-	putative aldehyde dehydrogenase (fragment)	3282840	3283091	252	3	5.77	4.15	7.38	1.78	0.83	0.1	0.22	0.27	0.0513
BURPHK1_1012	1.77	0.82	5.94e-08	8.97e-07	CDS	-	conserved exported protein of unknown function	1044534	1045094	561	-2	939	679	1200	1.77	0.82	5.94e-08	8.97e-07	0.16	0.7
BURPHK1_2100	1.77	0.83	1.69e-07	2.35e-06	CDS	-	LysR family transcriptional regulator	2192536	2193513	978	-1	518	374	663	1.77	0.83	1.69e-07	2.35e-06	0.16	0.0142
BURPHK2_2499	1.77	0.83	7.33e-07	8.93e-06	CDS	-	putative sugar ABC transporter, ATP-binding protein	2507448	2508560	1113	3	404	291	517	1.77	0.83	7.33e-07	8.93e-06	0.53	0.57
BURPHP1_1072	1.77	0.82	1.04e-05	9.89e-05	CDS	-	pyrroloquinoline quinone biosynthesis protein PqqE	1092703	1093920	1218	1	173	125	221	1.77	0.82	1.04e-05	9.89e-05	0.0365	0.15
BURPHK2_2416	1.77	0.83	4.43e-05	0.000347	CDS	-	conserved membrane protein of unknown function	2418932	2420410	1479	-2	98	71	125	1.77	0.83	4.43e-05	0.000347	0.24	0.58
BURPHK2_2422	1.77	0.83	0.0096	0.0347	CDS	-	conserved protein of unknown function	2430093	2430602	510	-1	43	31	54	1.77	0.83	0.0096	0.0347	0.00114	1.17
BURPHK1_0501	1.77	0.82	0.00764	0.0292	CDS	-	protein of unknown function	532627	532848	222	1	31	22	39	1.77	0.82	0.00764	0.0292	0.97	0.17
BURPHK2_0769	1.77	0.83	0.0458	0.12	CDS	-	Carbonic anhydrase precursor	747396	748142	747	3	20	14	25	1.77	0.83	0.0458	0.12	0.0485	0.37
BURPHK2_2642	1.77	0.82	0.45	0.62	CDS	acrA	multidrug efflux system	2654475	2655812	1338	3	1.15	0.83	1.47	1.77	0.82	0.45	0.62	0.66	0.4
BURPHK1_3186	1.76	0.82	3.41e-10	7.8e-09	CDS	flgE	flagellar hook protein	3303647	3305152	1506	2	5482	3968	6997	1.76	0.82	3.41e-10	7.8e-09	1.74	0.6
BURPHK1_2095	1.76	0.82	8.15e-10	1.73e-08	CDS	-	BFD-like (2Fe-2S)-binding region	2189724	2189960	237	3	2006	1451	2560	1.76	0.82	8.15e-10	1.73e-08	3.29	5.01
BURPHP2_0169	1.76	0.82	7.64e-06	7.38e-05	CDS	-	conserved protein of unknown function	149478	149678	201	-3	152	110	194	1.76	0.82	7.64e-06	7.38e-05	0.48	0.85
BURPHK2_1032	1.76	0.82	2.45e-05	0.000208	CDS	-	conserved protein of unknown function	1010644	1011084	441	1	138	100	176	1.76	0.82	2.45e-05	0.000208	0.0227	0.31
BURPHP2_0117	1.76	0.82	2.02e-05	0.000177	CDS	-	Adhesin HecA 20-residue repeat X2	110874	111173	300	-3	135	98	173	1.76	0.82	2.02e-05	0.000177	0.66	0.52
BURPHK1_0115	1.76	0.81	0.000173	0.00116	CDS	-	ATP-dependent protease domain-containing protein	113629	114606	978	1	93	68	119	1.76	0.81	0.000173	0.00116	0.0788	0.0214
BURPHP1_0069	1.76	0.82	8.59e-05	0.000629	CDS	-	Transcriptional regulator, GntR family	64614	65375	762	-3	93	67	119	1.76	0.82	8.59e-05	0.000629	0.97	0.87
BURPHK1_3299	1.76	0.82	0.000118	0.000827	CDS	-	putative pterin-4-alpha-carbinolamine dehydratase (PHS) (4-alpha-hydroxy-tetrahydropterin dehydratase) (Pterin carbinolamine dehydratase) (PCD)	3432195	3432446	252	3	60	44	77	1.76	0.82	0.000118	0.000827	0.89	2.85
BURPHP2_0389	1.76	0.81	0.00158	0.00775	CDS	-	protein of unknown function	324513	324986	474	3	46	34	59	1.76	0.81	0.00158	0.00775	0.54	0.27
BURPHP1_0633	1.76	0.82	0.00291	0.013	CDS	sciH	type VI secretion protein (virulence associated protein DUF770)	665221	665754	534	-2	38	28	49	1.76	0.82	0.00291	0.013	0.33	0.19
BURPHK1_0374	1.76	0.81	0.0362	0.0998	CDS	-	conserved hypothetical protein	393844	394026	183	-1	20	15	26	1.76	0.81	0.0362	0.0998	0.13	0.29
BURPHK2_0480	1.76	0.81	0.0156	0.0513	CDS	-	OmpW	466108	466848	741	-3	17	12	21	1.76	0.81	0.0156	0.0513	0.0864	0.29
BURPHK2_1512	1.76	0.82	0.0279	0.0816	CDS	-	conserved protein of unknown function	1523629	1523964	336	1	12	8.9	16	1.76	0.82	0.0279	0.0816	0.34	0.26
BURPHK2_1660	1.76	0.82	0.0762	0.18	CDS	phnD	phosphonate/organophosphate ester transporter subunit ; periplasmic binding component of ABC superfamily	1685262	1686230	969	-1	9.53	6.91	12	1.76	0.82	0.0762	0.18	0.3	0.00906
BURPHK2_0799	1.76	0.82	0.0434	0.12	CDS	-	porin	779993	781222	1230	2	5.2	3.76	6.63	1.76	0.82	0.0434	0.12	0.48	0.69
BURPHK2_0825	1.76	0.81	0.12	0.24	CDS	-	conserved protein of unknown function	810766	811035	270	-3	5.08	3.69	6.48	1.76	0.81	0.12	0.24	0.00227	0.15
BURPHP1_1720	1.76	0.82	0.17	0.32	CDS	-	conserved exported protein of unknown function	1741101	1741334	234	-3	4.47	3.23	5.7	1.76	0.82	0.17	0.32	0.12	0.0897
BURPHP1_0399	1.76	0.81	0.13	0.26	CDS	-	protein of unknown function	416421	416624	204	3	3.37	2.44	4.29	1.76	0.81	0.13	0.26	0.49	0.27
BURPHK1_1566	1.75	0.81	1.34e-07	1.9e-06	CDS	-	conserved protein of unknown function	1635636	1635833	198	-2	687	500	875	1.75	0.81	1.34e-07	1.9e-06	0.69	0.84
BURPHK1_1574	1.75	0.81	2.53e-07	3.4e-06	CDS	iscR	DNA-binding transcriptional repressor	1641125	1641649	525	-3	516	375	658	1.75	0.81	2.53e-07	3.4e-06	0.89	0.00392
BURPHK2_1728	1.75	0.8	3.63e-07	4.71e-06	CDS	-	Histidine kinase	1753177	1754406	1230	1	450	327	572	1.75	0.8	3.63e-07	4.71e-06	0.39	0.36
BURPHP1_0156	1.75	0.8	0.000342	0.0021	CDS	-	methylmalonate-semialdehyde dehydrogenase	172456	173967	1512	1	93	67	118	1.75	0.8	0.000342	0.0021	0.0244	0.16
BURPHP1_1272	1.75	0.81	0.000552	0.0032	CDS	-	Glycosyl transferase group 1	1306013	1307140	1128	2	75	55	96	1.75	0.81	0.000552	0.0032	0.27	0.0411
BURPHK1_0449	1.75	0.81	0.0108	0.0381	CDS	-	protein of unknown function	481079	481438	360	-3	46	34	59	1.75	0.81	0.0108	0.0381	0.0655	1.45
BURPHK2_0358	1.75	0.81	0.0183	0.0586	CDS	-	Phage-related protein predicted endonuclease-like protein	342813	343724	912	3	27	20	35	1.75	0.81	0.0183	0.0586	0.37	0.22
BURPHK2_0584	1.75	0.81	0.0194	0.0615	CDS	-	conserved protein of unknown function	576141	576494	354	-1	22	16	28	1.75	0.81	0.0194	0.0615	0.059	0.21
BURPHP2_0605	1.75	0.81	0.2	0.36	CDS	-	conserved hypothetical protein (including NifZ family domain)	513480	513902	423	3	20	15	26	1.75	0.81	0.2	0.36	0.53	3.41
BURPHK2_1310	1.75	0.81	0.0263	0.0779	CDS	-	protein of unknown function	1303273	1303407	135	1	16	12	21	1.75	0.81	0.0263	0.0779	0.0903	0.0983
BURPHP2_0045	1.75	0.81	0.0281	0.0821	CDS	-	protein of unknown function	36287	36607	321	-1	17	12	22	1.75	0.81	0.0281	0.0821	0.46	0.0356
BURPHK1_0382	1.75	0.81	0.0286	0.0834	CDS	-	putative DNA-binding response regulator	401029	401670	642	1	15	11	19	1.75	0.81	0.0286	0.0834	0.42	0.21
BURPHP1_1293	1.75	0.8	0.00651	0.0254	CDS	-	exported protein of unknown function	1332569	1333153	585	2	12	9.09	16	1.75	0.8	0.00651	0.0254	0.24	1.85
BURPHK2_0571	1.75	0.8	0.21	0.37	CDS	-	protein of unknown function	563850	564026	177	3	1.15	0.84	1.47	1.75	0.8	0.21	0.37	0.17	0.59
BURPHK1_2318	1.74	0.8	1.53e-07	2.14e-06	CDS	otsA	trehalose-6-phosphate synthase	2407201	2408622	1422	-1	918	669	1167	1.74	0.8	1.53e-07	2.14e-06	0.46	0.66
BURPHK2_2445	1.74	0.8	8.83e-08	1.3e-06	CDS	-	sigma-54 dependent trancsriptional regulator	2452677	2454185	1509	-1	740	541	940	1.74	0.8	8.83e-08	1.3e-06	0.0839	0.47
BURPHK2_1104	1.74	0.8	1.43e-06	1.62e-05	CDS	-	DGPF domain-containing protein	1092354	1092767	414	-1	439	321	558	1.74	0.8	1.43e-06	1.62e-05	0.11	0.34
BURPHK2_1623	1.74	0.8	1.56e-06	1.77e-05	CDS	-	Histone family protein nucleoid-structuring protein H-NS	1648570	1648908	339	-3	340	248	431	1.74	0.8	1.56e-06	1.77e-05	0.18	0.5
BURPHK2_0305	1.74	0.8	3.83e-06	4e-05	CDS	-	4-oxalocrotonate tautomerase	307201	307386	186	1	247	181	314	1.74	0.8	3.83e-06	4e-05	0.0782	0.32
BURPHK2_0781	1.74	0.8	1.6e-05	0.000144	CDS	-	major facilitator transporter	762578	763936	1359	-2	198	145	252	1.74	0.8	1.6e-05	0.000144	0.46	0.12
BURPHK2_1439	1.74	0.8	5.17e-06	5.28e-05	CDS	-	conserved exported protein of unknown function	1450879	1451283	405	-3	188	137	238	1.74	0.8	5.17e-06	5.28e-05	1.5	3.6
BURPHP1_1766	1.74	0.8	2.04e-05	0.000178	CDS	-	conserved protein of unknown function	1778731	1780050	1320	-2	146	107	185	1.74	0.8	2.04e-05	0.000178	0.4	0.79
BURPHK2_0647	1.74	0.8	0.000731	0.00405	CDS	-	conserved exported protein of unknown function	626199	626462	264	3	74	54	93	1.74	0.8	0.000731	0.00405	0.0251	0.12
BURPHP1_0152	1.74	0.8	0.000607	0.00347	CDS	-	glutathione-independent formaldehyde dehydrogenase (fdhA fragment)	167898	168056	159	-3	59	43	75	1.74	0.8	0.000607	0.00347	0.73	0.3
BURPHK2_1473	1.74	0.8	0.0172	0.0555	CDS	-	Binding-protein-dependent transport systems inner membrane component	1485752	1486639	888	2	28	20	35	1.74	0.8	0.0172	0.0555	0.3	0.16
BURPHK1_2566	1.74	0.8	0.00724	0.0278	CDS	-	conserved protein of unknown function	2665799	2666140	342	2	27	20	34	1.74	0.8	0.00724	0.0278	0.25	0.12
BURPHK1_1645	1.74	0.8	0.00375	0.0162	CDS	-	conserved exported protein of unknown function	1721035	1721514	480	1	23	17	29	1.74	0.8	0.00375	0.0162	0.0378	1.7
BURPHP2_0464	1.74	0.8	0.0205	0.0644	CDS	-	Integrase family protein	395455	396672	1218	-2	22	16	29	1.74	0.8	0.0205	0.0644	0.79	0.22
BURPHK1_2670	1.74	0.79	0.0659	0.16	CDS	wcaJ	putative UDP-sugar lipid carrier transferase	2779204	2780589	1386	-1	21	15	27	1.74	0.79	0.0659	0.16	0.4	0.9
BURPHP2_0206	1.74	0.8	0.11	0.24	CDS	-	putative ABC transporter related (fragment)	179439	179993	555	3	8.52	6.21	11	1.74	0.8	0.11	0.24	0.23	0.0355
BURPHK2_2412	1.74	0.8	0.33	0.51	CDS	-	conserved protein of unknown function	2414400	2414525	126	3	6.16	4.5	7.81	1.74	0.8	0.33	0.51	0.0293	0.42
BURPHK1_3188	1.73	0.79	9.01e-09	1.55e-07	CDS	flgG	flagellar component of cell-distal portion of basal-body rod	3305984	3306772	789	2	2149	1572	2725	1.73	0.79	9.01e-09	1.55e-07	1.83	0.11
BURPHK1_3187	1.73	0.79	8.65e-09	1.49e-07	CDS	flgF	flagellar component of cell-proximal portion of basal-body rod	3305175	3305933	759	3	1785	1308	2262	1.73	0.79	8.65e-09	1.49e-07	2.22	0.23
BURPHK2_2670	1.73	0.79	6.06e-08	9.1e-07	CDS	-	3-hydroxybutyrate dehydrogenase	2679883	2680665	783	1	984	720	1248	1.73	0.79	6.06e-08	9.1e-07	0.0265	0.66
BURPHK1_0346	1.73	0.79	2.59e-07	3.47e-06	CDS	-	peptidase S16, lon-like	363296	363931	636	-3	492	360	624	1.73	0.79	2.59e-07	3.47e-06	0.0301	1.26
BURPHK2_1107	1.73	0.79	4.01e-06	4.15e-05	CDS	-	Activator of Hsp90 ATPase 1 family protein	1095331	1095795	465	-3	268	196	340	1.73	0.79	4.01e-06	4.15e-05	0.0478	0.2
BURPHK2_1190	1.73	0.79	8.72e-06	8.32e-05	CDS	-	conserved protein of unknown function	1167449	1167913	465	-2	198	145	250	1.73	0.79	8.72e-06	8.32e-05	2.3	0.29
BURPHP2_0121	1.73	0.79	3.45e-05	0.000281	CDS	-	conserved protein of unknown function	113324	113539	216	-1	151	110	191	1.73	0.79	3.45e-05	0.000281	0.11	0.0286
BURPHK2_1412	1.73	0.79	4.32e-05	0.00034	CDS	-	malto-oligosyltrehalose trehalohydrolase	1421059	1422969	1911	-3	149	109	189	1.73	0.79	4.32e-05	0.00034	0.31	0.0848
BURPHK2_1718	1.73	0.79	2.65e-05	0.000222	CDS	-	hypothetical protein	1745055	1745453	399	-1	137	101	174	1.73	0.79	2.65e-05	0.000222	0.38	0.96
BURPHK2_0583	1.73	0.79	0.000496	0.00293	CDS	-	Metallophosphoesterase	574772	576124	1353	2	98	72	124	1.73	0.79	0.000496	0.00293	0.11	0.51
BURPHK2_1013	1.73	0.79	0.00045	0.00269	CDS	-	Transcriptional regulator, AraC family	987389	988282	894	2	61	45	77	1.73	0.79	0.00045	0.00269	0.0737	0.7
BURPHK2_2234	1.73	0.79	0.00169	0.00819	CDS	mmsB	3-hydroxyisobutyrate dehydrogenase	2239173	2240066	894	3	51	38	65	1.73	0.79	0.00169	0.00819	0.0679	0.0117
BURPHK2_0903	1.73	0.79	0.00503	0.0206	CDS	-	conserved protein of unknown function	881953	882462	510	1	30	22	38	1.73	0.79	0.00503	0.0206	0.18	0.26
BURPHP1_1725	1.73	0.79	0.00182	0.00874	CDS	flhC	DNA-binding transcriptional dual regulator with FlhD	1746518	1747177	660	-1	31	22	39	1.73	0.79	0.00182	0.00874	0.44	2.27
BURPHK1_0782	1.73	0.79	0.00679	0.0264	CDS	-	formate dehydrogenase, delta subunit	819358	819612	255	-1	28	21	36	1.73	0.79	0.00679	0.0264	0.0901	0.31
BURPHP1_1289	1.73	0.79	0.0249	0.0747	CDS	-	conserved protein of unknown function	1327425	1328336	912	-3	16	12	20	1.73	0.79	0.0249	0.0747	0.2	0.18
BURPHK2_0919	1.73	0.79	0.71	0.83	CDS	-	exported protein of unknown function	896766	896948	183	3	3.3	2.42	4.17	1.73	0.79	0.71	0.83	0.13	0.4
BURPHK2_2641	1.73	0.79	0.67	0.8	CDS	-	protein of unknown function	2654341	2654631	291	1	2.29	1.68	2.9	1.73	0.79	0.67	0.8	0.34	0.24
BURPHK2_1039	1.72	0.78	7.19e-09	1.26e-07	CDS	-	conserved protein of unknown function; NRPS-related	1017296	1018237	942	-2	18000	13300	22800	1.72	0.78	7.19e-09	1.26e-07	0.28	0.48
BURPHK1_2596	1.72	0.79	3.38e-07	4.42e-06	CDS	-	conserved protein of unknown function	2698322	2701057	2736	-3	696	511	881	1.72	0.79	3.38e-07	4.42e-06	0.0426	0.0656
BURPHK2_0724	1.72	0.78	1.74e-06	1.96e-05	CDS	-	Glyoxalase/bleomycin resistance protein/dioxygenase	705058	705732	675	-3	531	391	671	1.72	0.78	1.74e-06	1.96e-05	0.0464	1.02
BURPHK2_1213	1.72	0.78	9.45e-05	0.000686	CDS	-	AraC family transcriptional regulator	1189928	1190866	939	2	212	156	268	1.72	0.78	9.45e-05	0.000686	0.26	3.89
BURPHK2_0640	1.72	0.78	7.72e-05	0.000571	CDS	-	conserved protein of unknown function	622619	623083	465	2	171	126	217	1.72	0.78	7.72e-05	0.000571	0.49	0.88
BURPHK2_0538	1.72	0.78	1.9e-05	0.000167	CDS	-	conserved protein of unknown function	528035	528295	261	2	150	111	190	1.72	0.78	1.9e-05	0.000167	1.08	2.18
BURPHK2_2321	1.72	0.78	2.19e-05	0.000189	CDS	-	conserved protein of unknown function	2328374	2328778	405	-2	136	100	172	1.72	0.78	2.19e-05	0.000189	0.37	2.27
BURPHK1_2599	1.72	0.78	8.16e-05	0.0006	CDS	ompR	DNA-binding response regulator in two-component regulatory system with EnvZ	2704652	2705419	768	-3	129	95	164	1.72	0.78	8.16e-05	0.0006	0.77	0.26
BURPHK1_3296	1.72	0.78	1.87e-05	0.000165	CDS	-	LysR family transcriptional regulator	3429851	3430750	900	2	127	94	161	1.72	0.78	1.87e-05	0.000165	0.0441	3.98
BURPHK1_1616	1.72	0.78	7.12e-05	0.000531	CDS	-	glutathione S-transferase domain-containing protein	1693119	1693820	702	-2	120	88	152	1.72	0.78	7.12e-05	0.000531	0.12	0.3
BURPHK1_2346	1.72	0.78	0.000313	0.00194	CDS	-	Histone family protein nucleoid-structuring protein H-NS	2434791	2435117	327	3	100	73	126	1.72	0.78	0.000313	0.00194	0.45	0.11
BURPHP1_1523	1.72	0.78	0.000402	0.00243	CDS	-	FRG domain protein	1548599	1549495	897	-1	94	69	119	1.72	0.78	0.000402	0.00243	0.71	0.00942
BURPHP1_0987	1.72	0.78	6.3e-05	0.000475	CDS	-	conserved exported protein of unknown function	1013750	1014001	252	-1	87	64	110	1.72	0.78	6.3e-05	0.000475	0.14	3.82
BURPHK2_1208	1.72	0.78	0.00219	0.0102	CDS	-	metal dependent phosphohydrolase	1184877	1185566	690	-1	47	35	60	1.72	0.78	0.00219	0.0102	0.24	0.34
BURPHK2_2468	1.72	0.78	0.0103	0.037	CDS	-	putative lipoprotein	2475141	2475728	588	-1	37	27	47	1.72	0.78	0.0103	0.037	0.0812	0.27
BURPHK2_0885	1.72	0.78	0.00159	0.00782	CDS	-	protein of unknown function	866098	866361	264	-3	26	19	33	1.72	0.78	0.00159	0.00782	0.75	2.84
BURPHK2_0292	1.72	0.78	0.012	0.0416	CDS	-	TRAP transporter solute receptor, TAXI family precursor	296356	297456	1101	1	25	18	31	1.72	0.78	0.012	0.0416	0.64	0.0171
BURPHP2_0173	1.72	0.78	0.0156	0.0512	CDS	-	conserved protein of unknown function	151798	151983	186	1	19	14	24	1.72	0.78	0.0156	0.0512	1.22	0.14
BURPHK1_1830	1.72	0.78	0.0369	0.1	CDS	-	TetR family transcriptional regulator	1936907	1937779	873	2	12	8.59	15	1.72	0.78	0.0369	0.1	0.0415	0.25
BURPHP2_0509	1.72	0.79	0.062	0.15	CDS	-	putative transposase (fragment)	438003	438497	495	-3	12	8.51	15	1.72	0.79	0.062	0.15	0.23	0.0134
BURPHK2_1200	1.72	0.79	0.26	0.43	CDS	-	conserved membrane protein of unknown function	1176330	1176941	612	-1	9.5	6.97	12	1.72	0.79	0.26	0.43	0.0845	0.74
BURPHK2_0594	1.72	0.78	0.42	0.59	CDS	-	protein of unknown function	586149	586463	315	-1	9.35	6.88	12	1.72	0.78	0.42	0.59	0.18	1.43
BURPHK1_2844	1.71	0.77	2.76e-09	5.14e-08	CDS	-	conserved protein of unknown function	2975774	2976100	327	-3	4505	3329	5680	1.71	0.77	2.76e-09	5.14e-08	0.56	2.58
BURPHP1_1142	1.71	0.77	3.36e-06	3.55e-05	CDS	-	putative ABC transport system, substrate-binding protein	1159283	1160338	1056	2	396	292	499	1.71	0.77	3.36e-06	3.55e-05	0.23	0.0309
BURPHK2_2669	1.71	0.78	1.38e-06	1.56e-05	CDS	adc	putative acetoacetate decarboxylase (ADC) (AAD)	2679013	2679816	804	1	380	281	480	1.71	0.78	1.38e-06	1.56e-05	0.0948	0.69
BURPHP1_0078	1.71	0.77	9.16e-06	8.71e-05	CDS	-	putative signal transduction protein with CBS domains	76150	76605	456	1	327	242	413	1.71	0.77	9.16e-06	8.71e-05	0.92	0.75
BURPHK2_1635	1.71	0.77	0.000147	0.001	CDS	-	Cyclic nucleotide-regulated FAD-dependent pyridine nucleotide- disulphide oxidoreductase	1662955	1664601	1647	-3	110	81	139	1.71	0.77	0.000147	0.001	0.29	0.12
BURPHK1_0706	1.71	0.78	0.000156	0.00105	CDS	-	Outer membrane protein oprM precursor (fragment)	744198	744311	114	3	100	74	127	1.71	0.78	0.000156	0.00105	1.43	1.07
BURPHK2_1485	1.71	0.77	0.000943	0.00503	CDS	-	LysR family transcriptional regulator	1495592	1496515	924	-2	49	36	62	1.71	0.77	0.000943	0.00503	0.12	1.24
BURPHP1_1014	1.71	0.77	0.00104	0.00546	CDS	-	Copper-transporting ATPase fragment	1040216	1040431	216	-1	34	25	43	1.71	0.77	0.00104	0.00546	0.0149	3.29
BURPHP1_1066	1.71	0.78	0.0548	0.14	CDS	fhcD	formyltransferase/hydrolase complex Fhc subunit D (Formylmethanofuran--tetrahydromethanopterin formyltransferase, H4MPT formyltransferase)	1088261	1089220	960	2	14	11	18	1.71	0.78	0.0548	0.14	0.34	0.0405
BURPHP1_1903	1.71	0.78	0.0608	0.15	CDS	-	putative mandelate racemase	1903484	1904626	1143	-1	13	9.53	16	1.71	0.78	0.0608	0.15	0.47	0.23
BURPHK1_3228	1.7	0.77	3.88e-09	7.03e-08	CDS	fliC	Flagellin	3346494	3347312	819	3	34000	25100	42800	1.7	0.77	3.88e-09	7.03e-08	0.73	0.73
BURPHP1_0643	1.7	0.76	1.31e-07	1.86e-06	CDS	-	putative Type VI secretion system Vgr family protein	676639	678783	2145	1	784	581	987	1.7	0.76	1.31e-07	1.86e-06	0.52	2.05
BURPHP2_0628	1.7	0.77	4.48e-07	5.76e-06	CDS	cyp	Cytochrome P450-terp (P450terp) (Cytochrome P450 108)	536333	537625	1293	2	577	427	726	1.7	0.77	4.48e-07	5.76e-06	0.21	1.37
BURPHK2_1416	1.7	0.76	2.05e-06	2.28e-05	CDS	-	putative alpha-amylase-related protein	1431219	1434653	3435	-1	485	360	611	1.7	0.76	2.05e-06	2.28e-05	0.0667	0.0371
BURPHK1_3150	1.7	0.77	6.72e-07	8.22e-06	CDS	-	LrgA	3276958	3277449	492	-1	423	313	533	1.7	0.77	6.72e-07	8.22e-06	2.73	6.19
BURPHP1_0346	1.7	0.77	1.13e-05	0.000105	CDS	-	CHAD domain containing protein	360513	361427	915	3	210	155	264	1.7	0.77	1.13e-05	0.000105	0.33	0.84
BURPHK2_0371	1.7	0.77	2.6e-05	0.000218	CDS	-	conserved protein of unknown function	351638	351928	291	-2	147	109	185	1.7	0.77	2.6e-05	0.000218	0.0234	1.89
BURPHP2_0129	1.7	0.76	3.69e-05	0.000298	CDS	-	conserved protein of unknown function	116002	116364	363	-2	146	108	184	1.7	0.76	3.69e-05	0.000298	0.18	0.97
BURPHP1_0997	1.7	0.76	0.000742	0.0041	CDS	argI	ornithine carbamoyltransferase 1	1020704	1021714	1011	-1	87	65	110	1.7	0.76	0.000742	0.0041	0.48	0.22
BURPHP2_0265	1.7	0.77	0.000708	0.00395	CDS	-	putative integrase/recombinase y4rC	228640	229647	1008	-2	84	62	105	1.7	0.77	0.000708	0.00395	0.53	0.00986
BURPHK2_2630	1.7	0.76	0.000259	0.00165	CDS	-	conserved protein of unknown function	2642562	2642888	327	-1	75	55	94	1.7	0.76	0.000259	0.00165	0.74	2.04
BURPHK1_2376	1.7	0.77	0.000841	0.00456	CDS	-	conserved protein of unknown function	2474352	2474771	420	3	60	45	76	1.7	0.77	0.000841	0.00456	1.08	0.31
BURPHP1_1355	1.7	0.76	0.00329	0.0145	CDS	-	Fatty acid hydroxylase	1393534	1394538	1005	-2	51	38	64	1.7	0.76	0.00329	0.0145	0.34	0.13
BURPHP1_1838	1.7	0.76	0.00486	0.02	CDS	-	conserved protein of unknown function	1837858	1838202	345	1	30	22	38	1.7	0.76	0.00486	0.02	0.0301	0.59
BURPHK1_1671	1.7	0.76	0.00666	0.0259	CDS	-	protein of unknown function	1756974	1757147	174	-2	29	21	36	1.7	0.76	0.00666	0.0259	0.0451	0.45
BURPHP1_1336	1.7	0.76	0.015	0.0498	CDS	-	conserved protein of unknown function	1378787	1379350	564	-1	26	19	33	1.7	0.76	0.015	0.0498	0.21	0.64
BURPHP1_0822	1.7	0.77	0.0181	0.058	CDS	-	general substrate transporter	844609	845985	1377	-2	25	19	32	1.7	0.77	0.0181	0.058	0.2	0.0372
BURPHK2_1807	1.7	0.77	0.0984	0.21	CDS	-	NUDIX hydrolase	1831068	1831679	612	-1	9.97	7.37	13	1.7	0.77	0.0984	0.21	0.00441	0.0287
BURPHK2_0263	1.7	0.76	0.16	0.3	CDS	-	sarcosine oxidase delta subunit (sarcosine oxidasesubunit D)	268805	269104	300	-2	9.22	6.84	12	1.7	0.76	0.16	0.3	0.42	0.0968
BURPHK1_0379	1.7	0.77	0.39	0.57	CDS	-	protein of unknown function	398788	399090	303	-1	3.86	2.86	4.86	1.7	0.77	0.39	0.57	0.33	0.26
BURPHP2_0631	1.69	0.76	6.57e-07	8.07e-06	CDS	iaaH	Indoleacetamide hydrolase	539223	540302	1080	-3	987	733	1241	1.69	0.76	6.57e-07	8.07e-06	0.15	1.35
BURPHK1_3169	1.69	0.75	3.35e-07	4.4e-06	CDS	-	putative flagellar hook-length control protein	3292399	3293910	1512	1	798	594	1002	1.69	0.75	3.35e-07	4.4e-06	1.33	0.15
BURPHK1_1789	1.69	0.76	3.95e-06	4.1e-05	CDS	aat	leucyl/phenylalanyl-tRNA-protein transferase	1877009	1877746	738	2	253	188	318	1.69	0.76	3.95e-06	4.1e-05	0.000366	3.39
BURPHP1_1212	1.69	0.76	0.00219	0.0102	CDS	-	Response regulator receiver protein	1237210	1237590	381	-2	86	64	108	1.69	0.76	0.00219	0.0102	0.0179	1.28
BURPHP2_0225	1.69	0.75	0.000903	0.00485	CDS	-	protein of unknown function	193416	193760	345	3	68	50	85	1.69	0.75	0.000903	0.00485	0.2	0.28
BURPHP2_0360	1.69	0.76	0.00235	0.0108	CDS	-	hypothetical protein	304087	304215	129	-2	50	38	63	1.69	0.76	0.00235	0.0108	0.0443	0.22
BURPHK1_2422	1.69	0.76	0.054	0.14	CDS	rbsC	D-ribose transporter subunit ; membrane component of ABC superfamily	2516777	2517790	1014	-3	25	19	32	1.69	0.76	0.054	0.14	0.16	0.84
BURPHK2_2138	1.69	0.76	0.0212	0.0658	CDS	-	aminoglycoside phosphotransferase	2145862	2146890	1029	-3	19	14	23	1.69	0.76	0.0212	0.0658	0.12	0.16
BURPHK2_0409	1.69	0.75	0.0856	0.19	CDS	araG	L-arabinose ABC transporter, ATP-binding protein	387073	388623	1551	-3	17	13	21	1.69	0.75	0.0856	0.19	0.21	0.48
BURPHK1_1179	1.69	0.76	0.1	0.22	CDS	-	conserved protein of unknown function	1237292	1237558	267	2	8.83	6.56	11	1.69	0.76	0.1	0.22	0.0268	0.19
BURPHK1_0723	1.68	0.75	7.38e-09	1.28e-07	CDS	-	outer membrane porin protein	759858	761003	1146	-2	66800	49800	83800	1.68	0.75	7.38e-09	1.28e-07	1.11	4.63
BURPHK1_1584	1.68	0.74	4.79e-09	8.51e-08	CDS	-	phasin family protein	1648719	1649303	585	3	13100	9830	16500	1.68	0.74	4.79e-09	8.51e-08	0.68	2.99
BURPHK1_2959	1.68	0.75	3.54e-07	4.62e-06	CDS	-	cytochrome b/b6-like	3096800	3098182	1383	-3	1377	1028	1726	1.68	0.75	3.54e-07	4.62e-06	0.045	0.68
BURPHK2_2500	1.68	0.75	2.42e-05	0.000206	CDS	-	Binding-protein-dependent transport systems inner membrane component precursor	2508557	2509450	894	2	287	214	360	1.68	0.75	2.42e-05	0.000206	0.00208	0.44
BURPHP1_1119	1.68	0.75	9.33e-06	8.86e-05	CDS	-	Transcriptional regulator, LysR family	1138537	1139784	1248	1	247	184	310	1.68	0.75	9.33e-06	8.86e-05	1.55	0.68
BURPHK1_3260	1.68	0.75	0.000156	0.00105	CDS	-	conserved protein of unknown function	3391441	3391680	240	-1	104	78	131	1.68	0.75	0.000156	0.00105	0.15	0.89
BURPHK2_1748	1.68	0.75	0.00283	0.0127	CDS	-	exported protein of unknown function	1769381	1769563	183	-2	35	26	43	1.68	0.75	0.00283	0.0127	0.19	1.13
BURPHP1_1632	1.68	0.75	0.00885	0.0326	CDS	-	putative NADP oxidoreductase coenzyme F420-dependent	1651976	1652572	597	2	33	25	42	1.68	0.75	0.00885	0.0326	0.45	0.0419
BURPHP1_0325	1.68	0.75	0.0104	0.037	CDS	-	FAD-dependent pyridine nucleotide-disulphide oxidoreductase precursor (fragment)	339278	339805	528	-1	28	21	35	1.68	0.75	0.0104	0.037	0.17	0.32
BURPHK2_2423	1.68	0.75	0.0868	0.2	CDS	-	conserved protein of unknown function	2430716	2430853	138	-2	18	14	23	1.68	0.75	0.0868	0.2	0.34	0.39
BURPHK1_0968	1.68	0.75	0.0066	0.0257	CDS	-	conserved protein of unknown function	1005530	1005787	258	2	14	11	18	1.68	0.75	0.0066	0.0257	0.34	2.89
BURPHP1_1494	1.68	0.75	0.012	0.0416	CDS	-	exported protein of unknown function	1525053	1525223	171	3	15	11	19	1.68	0.75	0.012	0.0416	0.77	1.73
BURPHP1_0879	1.68	0.75	0.0862	0.19	CDS	-	conserved membrane protein of unknown function	910916	911557	642	2	12	9.27	16	1.68	0.75	0.0862	0.19	0.46	0.0499
BURPHK2_2556	1.68	0.74	0.13	0.26	CDS	-	exported protein of unknown function	2566854	2567045	192	3	4.38	3.27	5.48	1.68	0.74	0.13	0.26	0.54	0.57
BURPHK2_0081	1.68	0.75	0.81	0.9	CDS	-	Adenosylhomocysteinase (S-adenosyl-L-homocysteine hydrolase) (AdoHcyase) (fragment)	86219	86476	258	-2	2.13	1.59	2.68	1.68	0.75	0.81	0.9	0.52	0.47
BURPHK1_2611	1.67	0.74	1.76e-07	2.44e-06	CDS	-	transport-associated	2716745	2717101	357	-3	1846	1382	2310	1.67	0.74	1.76e-07	2.44e-06	0.17	0.33
BURPHK2_0527	1.67	0.74	2.29e-06	2.53e-05	CDS	-	putative aminotransferase	517129	518565	1437	1	909	681	1136	1.67	0.74	2.29e-06	2.53e-05	1.41	0.95
BURPHK2_0526	1.67	0.74	1.21e-06	1.4e-05	CDS	puuA	gamma-Glu-putrescine synthase	515735	517069	1335	2	843	631	1056	1.67	0.74	1.21e-06	1.4e-05	1.31	0.0454
BURPHP1_1102	1.67	0.74	5.91e-06	5.86e-05	CDS	-	Antibiotic biosynthesis monooxygenase	1123053	1123367	315	3	373	280	467	1.67	0.74	5.91e-06	5.86e-05	1	0.99
BURPHK1_0200	1.67	0.74	2.78e-06	3.02e-05	CDS	-	Transcriptional regulator, MerR family	202155	202589	435	-2	251	188	314	1.67	0.74	2.78e-06	3.02e-05	0.16	7.91
BURPHP2_0184	1.67	0.74	0.000149	0.00101	CDS	-	conserved protein of unknown function	158302	158781	480	-2	128	96	160	1.67	0.74	0.000149	0.00101	0.53	0.55
BURPHP1_1070	1.67	0.74	0.000276	0.00174	CDS	pqqC	pyrroloquinoline quinone biosynthesis protein PqqC	1091704	1092411	708	1	124	93	155	1.67	0.74	0.000276	0.00174	0.0792	0.0556
BURPHK2_2280	1.67	0.74	0.000486	0.00288	CDS	-	Response regulator receiver protein	2284856	2285533	678	-2	125	93	156	1.67	0.74	0.000486	0.00288	0.58	0.27
BURPHK1_1696	1.67	0.74	9.35e-05	0.000679	CDS	-	membrane protein	1784295	1784618	324	3	101	76	127	1.67	0.74	9.35e-05	0.000679	0.0171	2.84
BURPHK2_2525	1.67	0.74	0.000733	0.00406	CDS	-	cheW domain-containing protein	2538678	2539148	471	-1	92	69	115	1.67	0.74	0.000733	0.00406	0.54	0.11
BURPHK2_2489	1.67	0.74	0.000607	0.00347	CDS	-	conserved protein of unknown function	2498909	2499148	240	-2	85	64	106	1.67	0.74	0.000607	0.00347	0.33	0.098
BURPHP2_0597	1.67	0.74	0.00109	0.00566	CDS	fixC	FixC protein, Electron-transferring-flavoprotein dehydrogenase	505870	507180	1311	-2	78	58	97	1.67	0.74	0.00109	0.00566	0.00477	0.0147
BURPHK2_0960	1.67	0.74	0.00146	0.00723	CDS	cusR	DNA-binding response regulator in two-component regulatory system with CusS	936789	937466	678	3	52	39	65	1.67	0.74	0.00146	0.00723	0.1	0.95
BURPHK2_2287	1.67	0.74	0.00945	0.0343	CDS	-	Nitrilase	2293189	2294244	1056	-3	39	29	48	1.67	0.74	0.00945	0.0343	0.07	0.0237
BURPHK1_1248	1.67	0.74	0.00296	0.0132	CDS	-	major facilitator transporter	1300542	1301864	1323	3	36	27	46	1.67	0.74	0.00296	0.0132	0.32	1.05
BURPHK2_0743	1.67	0.74	0.0299	0.086	CDS	-	pyruvate dehydrogenase (lipoamide)	721104	722087	984	-1	35	26	44	1.67	0.74	0.0299	0.086	0.0773	1.17
BURPHP1_0510	1.67	0.74	0.0293	0.0847	CDS	-	conserved protein of unknown function	538103	538375	273	-1	22	17	28	1.67	0.74	0.0293	0.0847	0.25	0.0257
BURPHP1_1300	1.67	0.74	0.032	0.0907	CDS	-	Glycosyl transferase family 2	1337620	1338579	960	-2	21	16	26	1.67	0.74	0.032	0.0907	0.2	0.19
BURPHK2_1505	1.67	0.74	0.0275	0.0808	CDS	-	Lysine exporter protein (LYSE/YGGA) precursor	1515426	1516046	621	-1	22	16	27	1.67	0.74	0.0275	0.0808	0.0806	0.00161
BURPHK2_0934	1.67	0.74	0.061	0.15	CDS	-	protein of unknown function	910070	910270	201	2	13	9.43	16	1.67	0.74	0.061	0.15	0.0655	0.22
BURPHP2_0246	1.67	0.74	0.0237	0.072	CDS	-	conserved protein of unknown function	210163	210366	204	-2	12	9.11	15	1.67	0.74	0.0237	0.072	0.44	0.66
BURPHP1_1897	1.67	0.74	0.0831	0.19	CDS	-	conserved protein of unknown function	1898524	1898838	315	-2	9.77	7.33	12	1.67	0.74	0.0831	0.19	0.0268	0.18
BURPHP1_0006	1.67	0.74	0.0419	0.11	CDS	-	protein of unknown function	5425	5685	261	1	8.25	6.17	10	1.67	0.74	0.0419	0.11	0.0833	0.7
BURPHP2_0553	1.67	0.74	0.36	0.54	CDS	-	putative response regulator receiver protein	466207	466590	384	1	7.12	5.34	8.89	1.67	0.74	0.36	0.54	0.73	0.61
BURPHK2_2437	1.67	0.74	1	1	CDS	-	protein of unknown function	2440934	2440996	63	-2	1.12	0.84	1.41	1.67	0.74	1	1	0.17	0.13
BURPHP1_1254	1.66	0.73	5.22e-08	7.98e-07	CDS	-	putative serine-pyruvate aminotransferase	1284166	1285293	1128	-2	2403	1807	2999	1.66	0.73	5.22e-08	7.98e-07	1.01	0.73
BURPHP2_0402	1.66	0.73	7.28e-07	8.88e-06	CDS	-	Cystathionine gamma-synthase	334039	335280	1242	1	1155	869	1441	1.66	0.73	7.28e-07	8.88e-06	0.0631	0.1
BURPHK2_1290	1.66	0.73	3.01e-05	0.000249	CDS	-	Coenzyme A transferase	1276023	1278044	2022	3	358	269	446	1.66	0.73	3.01e-05	0.000249	0.25	0.6
BURPHK1_1936	1.66	0.73	4.06e-05	0.000323	CDS	pdxY	pyridoxal kinase 2/pyridoxine kinase	2056898	2057761	864	2	260	196	324	1.66	0.73	4.06e-05	0.000323	0.15	0.0551
BURPHK2_1470	1.66	0.73	2.48e-05	0.00021	CDS	-	gluconolactonase	1482134	1483084	951	2	254	191	318	1.66	0.73	2.48e-05	0.00021	0.0693	0.13
BURPHK2_1025	1.66	0.74	4.13e-05	0.000327	CDS	-	MarR family transcriptional regulator	1003080	1003517	438	-1	135	101	169	1.66	0.74	4.13e-05	0.000327	0.16	3.57
BURPHK1_2585	1.66	0.73	0.000139	0.000951	CDS	-	conserved protein of unknown function	2684562	2684960	399	-2	130	98	162	1.66	0.73	0.000139	0.000951	0.0198	0.59
BURPHK1_0312	1.66	0.73	8.85e-05	0.000646	CDS	-	conserved protein of unknown function	327923	328213	291	-3	117	88	146	1.66	0.73	8.85e-05	0.000646	0.29	2.44
BURPHP1_1182	1.66	0.73	0.000312	0.00194	CDS	-	Transcriptional regulator, LysR family	1204966	1205883	918	1	82	61	102	1.66	0.73	0.000312	0.00194	1.06	1.5
BURPHP1_0162	1.66	0.73	0.005	0.0205	CDS	-	redoxin	176560	177120	561	-2	36	27	44	1.66	0.73	0.005	0.0205	0.93	0.26
BURPHP1_0387	1.66	0.73	0.011	0.0388	CDS	-	conserved protein of unknown function	406395	406766	372	-3	34	26	43	1.66	0.73	0.011	0.0388	0.32	0.0106
BURPHK1_0960	1.66	0.73	0.00519	0.0212	CDS	-	conserved protein of unknown function	999831	999989	159	-2	30	22	37	1.66	0.73	0.00519	0.0212	0.19	0.73
BURPHK2_0680	1.66	0.73	0.0421	0.11	CDS	-	conserved exported protein of unknown function	655103	655561	459	-2	23	18	29	1.66	0.73	0.0421	0.11	0.41	0.3
BURPHP1_0698	1.66	0.73	0.0634	0.15	CDS	-	conserved protein of unknown function	727941	728279	339	3	8.26	6.21	10	1.66	0.73	0.0634	0.15	0.52	0.32
BURPHK1_1200	1.66	0.73	0.0513	0.13	CDS	-	protein of unknown function	1263915	1264139	225	3	8.24	6.2	10	1.66	0.73	0.0513	0.13	0.24	0.91
BURPHP2_0034	1.66	0.73	0.15	0.29	CDS	-	transposase	27237	28565	1329	3	3.85	2.9	4.8	1.66	0.73	0.15	0.29	0.34	0.37
BURPHP1_1737	1.66	0.73	0.74	0.85	CDS	-	conserved protein of unknown function	1755542	1755856	315	-1	0.55	0.41	0.69	1.66	0.73	0.74	0.85	0.32	0.33
BURPHK2_1041	1.65	0.72	6.01e-07	7.45e-06	CDS	-	putative siderophore non-ribosomal peptide synthase	1023302	1032976	9675	-2	174000	131000	217000	1.65	0.72	6.01e-07	7.45e-06	0.0283	0.15
BURPHK1_1073	1.65	0.72	2.86e-06	3.08e-05	CDS	-	alkyl hydroperoxide reductase D	1122137	1122661	525	-3	653	492	814	1.65	0.72	2.86e-06	3.08e-05	0.16	0.0336
BURPHP2_0291	1.65	0.72	1.21e-06	1.4e-05	CDS	-	putative kinase	245830	246816	987	1	587	442	731	1.65	0.72	1.21e-06	1.4e-05	1.61	1.38
BURPHK1_1507	1.65	0.72	3.98e-06	4.13e-05	CDS	-	serine O-acetyltransferase	1567233	1568048	816	-2	564	425	703	1.65	0.72	3.98e-06	4.13e-05	0.12	0.0272
BURPHK2_1088	1.65	0.73	1.69e-05	0.000151	CDS	-	glyoxalase family protein	1081094	1081579	486	-2	298	225	372	1.65	0.73	1.69e-05	0.000151	0.9	0.17
BURPHP1_0953	1.65	0.72	4.57e-05	0.000357	CDS	-	conserved protein of unknown function	981771	982067	297	3	254	192	316	1.65	0.72	4.57e-05	0.000357	0.15	0.21
BURPHK2_1555	1.65	0.72	0.00108	0.00561	CDS	selB	selenocysteinyl-tRNA-specific translation factor	1573555	1575495	1941	1	128	97	159	1.65	0.72	0.00108	0.00561	0.11	1.22
BURPHP2_0051	1.65	0.72	0.00022	0.00143	CDS	-	transposase for Insertion sequence IS1071-like (Tn3 family)	40062	41879	1818	3	112	84	139	1.65	0.72	0.00022	0.00143	0.46	0.83
BURPHK2_1427	1.65	0.72	0.000647	0.00367	CDS	-	4-oxalocrotonate tautomerase	1440286	1440669	384	1	74	56	93	1.65	0.72	0.000647	0.00367	0.58	0.8
BURPHK2_0621	1.65	0.72	0.00655	0.0256	CDS	-	putative secreted substrate binding protein	606479	607678	1200	-2	64	48	79	1.65	0.72	0.00655	0.0256	0.16	0.8
BURPHP1_0733	1.65	0.72	0.00113	0.00582	CDS	-	protein of unknown function	761491	761823	333	-2	62	47	77	1.65	0.72	0.00113	0.00582	1.89	1.56
BURPHP2_0052	1.65	0.73	0.00184	0.00881	CDS	-	transposase (fragment)	41711	42397	687	2	59	44	73	1.65	0.73	0.00184	0.00881	0.95	0.52
BURPHK1_1723	1.65	0.72	0.00304	0.0135	CDS	-	iolC protein	1816232	1818244	2013	2	55	41	68	1.65	0.72	0.00304	0.0135	0.0352	0.13
BURPHP1_0472	1.65	0.72	0.0232	0.0707	CDS	-	conserved protein of unknown function	499656	500144	489	-3	47	36	59	1.65	0.72	0.0232	0.0707	0.89	1.88
BURPHK2_0926	1.65	0.72	0.00228	0.0106	CDS	-	protein of unknown function	902103	902294	192	-1	42	32	52	1.65	0.72	0.00228	0.0106	0.3	1.41
BURPHK2_2473	1.65	0.72	0.00572	0.0229	CDS	-	conserved protein of unknown function	2480400	2481368	969	-1	37	28	46	1.65	0.72	0.00572	0.0229	0.0668	0.39
BURPHP2_0135	1.65	0.72	0.0147	0.049	CDS	-	Type VI secretion protein (fragment)	127989	128150	162	3	37	28	47	1.65	0.72	0.0147	0.049	0.0689	0.0749
BURPHP1_1686	1.65	0.72	0.00767	0.0292	CDS	-	conserved protein of unknown function	1710255	1710506	252	3	30	23	38	1.65	0.72	0.00767	0.0292	0.00964	0.54
BURPHP2_0203	1.65	0.72	0.00851	0.0317	CDS	-	exported protein of unknown function	173604	173765	162	-3	28	21	35	1.65	0.72	0.00851	0.0317	0.3	0.42
BURPHK2_0444	1.65	0.72	0.0605	0.15	CDS	-	protein of unknown function	429152	429367	216	-2	23	18	29	1.65	0.72	0.0605	0.15	0.25	0.7
BURPHK1_1171	1.65	0.72	0.0664	0.16	CDS	ydgI	putative arginine/ornithine antiporter transporter	1228794	1230275	1482	3	19	14	23	1.65	0.72	0.0664	0.16	0.17	0.18
BURPHK2_1566	1.65	0.72	0.0336	0.0942	CDS	-	conserved exported protein of unknown function	1589884	1590183	300	1	17	13	21	1.65	0.72	0.0336	0.0942	0.29	0.14
BURPHK2_2427	1.65	0.72	0.14	0.28	CDS	-	protein of unknown function	2432515	2432721	207	1	9.62	7.27	12	1.65	0.72	0.14	0.28	0.28	0.24
BURPHP2_0170	1.65	0.72	0.28	0.46	CDS	-	Excisionase domain protein	149984	150403	420	2	8.13	6.13	10	1.65	0.72	0.28	0.46	0.0601	0.29
BURPHK2_0689	1.65	0.72	0.24	0.41	CDS	-	protein of unknown function	664292	664516	225	2	3.8	2.87	4.74	1.65	0.72	0.24	0.41	0.0517	0.0607
BURPHK1_1328	1.64	0.71	2.8e-07	3.72e-06	CDS	-	conserved protein of unknown function	1375394	1377130	1737	-3	3563	2700	4426	1.64	0.71	2.8e-07	3.72e-06	0.23	0.37
BURPHK2_1689	1.64	0.71	1.34e-06	1.53e-05	CDS	-	heat shock protein Hsp20	1717506	1717919	414	-1	487	370	605	1.64	0.71	1.34e-06	1.53e-05	0.15	8.76
BURPHP1_1113	1.64	0.71	1.92e-05	0.000169	CDS	-	twin-arginine translocation pathway signal	1133422	1135140	1719	1	363	275	450	1.64	0.71	1.92e-05	0.000169	0.68	0.0581
BURPHK1_1476	1.64	0.72	1.65e-05	0.000148	CDS	aceA	isocitrate lyase	1536281	1537585	1305	2	329	249	410	1.64	0.72	1.65e-05	0.000148	0.41	0.62
BURPHK1_2594	1.64	0.71	0.000235	0.00152	CDS	-	ROK family protein	2695779	2696591	813	-2	226	171	280	1.64	0.71	0.000235	0.00152	1.06	1.48
BURPHK1_0781	1.64	0.72	7.25e-05	0.000539	CDS	-	monooxygenase, FAD-binding	817568	819283	1716	2	189	143	235	1.64	0.72	7.25e-05	0.000539	0.0345	0.22
BURPHK1_2315	1.64	0.71	0.000109	0.000768	CDS	-	conserved protein of unknown function	2404276	2404785	510	1	151	115	188	1.64	0.71	0.000109	0.000768	0.35	0.85
BURPHP1_1333	1.64	0.72	0.000428	0.00257	CDS	-	conserved protein of unknown function	1376793	1377464	672	3	85	64	105	1.64	0.72	0.000428	0.00257	0.25	1.09
BURPHK2_1557	1.64	0.71	0.00765	0.0292	CDS	-	Cupin 2 conserved barrel domain protein	1576526	1576969	444	2	53	40	66	1.64	0.71	0.00765	0.0292	0.6	0.39
BURPHK2_1369	1.64	0.71	0.00949	0.0344	CDS	-	putative Type II/IV secretion system protein E	1372454	1374145	1692	2	45	34	56	1.64	0.71	0.00949	0.0344	1.39	0.2
BURPHP2_0608	1.64	0.71	0.035	0.0974	fCDS	-	putative transposase (fragment)	514848	515195	348	-3	33	25	41	1.64	0.71	0.035	0.0974	1.08	0.69
BURPHK2_0359	1.64	0.72	0.0496	0.13	CDS	-	conserved protein of unknown function	343717	344793	1077	1	22	17	28	1.64	0.72	0.0496	0.13	0.1	0.2
BURPHP1_1505	1.64	0.72	0.0217	0.0671	CDS	srpB	Protein srpB	1533082	1533576	495	-2	19	14	23	1.64	0.72	0.0217	0.0671	0.24	0.51
BURPHP1_1304	1.64	0.71	0.15	0.29	CDS	-	conserved membrane protein of unknown function	1342774	1343967	1194	-2	13	10	17	1.64	0.71	0.15	0.29	0.23	0.65
BURPHP1_0753	1.64	0.71	0.37	0.55	CDS	-	FAD dependent oxidoreductase, Putative taurine dehydrogenase large subunit	788684	790105	1422	-1	12	8.95	15	1.64	0.71	0.37	0.55	0.0563	1.13
BURPHK2_1855	1.64	0.72	0.31	0.48	CDS	-	Pyrrolo-quinoline quinone precursor	1870848	1871324	477	3	11	8.59	14	1.64	0.72	0.31	0.48	0.0417	1.22
BURPHK2_1509	1.64	0.72	0.0634	0.15	CDS	gloA	Lactoylglutathione lyase (Methylglyoxalase) (Aldoketomutase) (Glyoxalase I) (Glx I) (Ketone-aldehyde mutase) (S-D- lactoylglutathione methylglyoxal lyase)	1520872	1521270	399	1	9.04	6.84	11	1.64	0.72	0.0634	0.15	0.87	0.37
BURPHP1_1772	1.64	0.71	0.24	0.41	CDS	-	conserved protein of unknown function	1783013	1783291	279	-1	3.89	2.95	4.83	1.64	0.71	0.24	0.41	0.63	0.00277
BURPHK2_0128	1.63	0.71	1.09e-05	0.000102	CDS	-	MarR family transcriptional regulator	130203	130655	453	3	372	283	462	1.63	0.71	1.09e-05	0.000102	0.59	0.77
BURPHK1_2312	1.63	0.71	6.31e-06	6.19e-05	CDS	-	conserved protein of unknown function	2401767	2402090	324	3	320	243	397	1.63	0.71	6.31e-06	6.19e-05	1.44	3.34
BURPHK1_1331	1.63	0.71	2.83e-05	0.000235	CDS	-	conserved protein of unknown function	1380713	1381138	426	2	314	239	390	1.63	0.71	2.83e-05	0.000235	0.49	0.15
BURPHK1_2260	1.63	0.7	1.43e-05	0.00013	CDS	-	conserved protein of unknown function	2350027	2350272	246	-1	306	233	380	1.63	0.7	1.43e-05	0.00013	0.0546	1.97
BURPHK1_0166	1.63	0.7	1.72e-05	0.000153	CDS	yfeH	putative sodium/bile acid symporter family (mazG-like)	169801	170823	1023	-1	244	186	302	1.63	0.7	1.72e-05	0.000153	0.3	4.07
BURPHK1_0507	1.63	0.71	3.66e-05	0.000296	CDS	-	conserved protein of unknown function	537575	538018	444	2	227	172	281	1.63	0.71	3.66e-05	0.000296	0.15	2.25
BURPHK2_2124	1.63	0.7	8.66e-05	0.000633	CDS	-	epoxide hydrolase	2133229	2134272	1044	-3	186	142	230	1.63	0.7	8.66e-05	0.000633	0.58	1.54
BURPHP1_0645	1.63	0.71	0.000174	0.00116	CDS	-	conserved exported protein of unknown function	681063	681656	594	3	134	102	166	1.63	0.71	0.000174	0.00116	2.7	0.66
BURPHK2_1767	1.63	0.71	0.000482	0.00286	CDS	-	conserved protein of unknown function	1786161	1786325	165	-1	113	86	140	1.63	0.71	0.000482	0.00286	2.91	0.14
BURPHP2_0602	1.63	0.71	0.00126	0.00642	CDS	nifB	FeMo cofactor biosynthesis protein NifB	511113	512720	1608	3	103	78	128	1.63	0.71	0.00126	0.00642	0.27	0.11
BURPHK2_0372	1.63	0.71	0.000873	0.00472	CDS	-	conserved protein of unknown function	352161	352427	267	-1	58	44	72	1.63	0.71	0.000873	0.00472	0.0539	2.85
BURPHK2_0914	1.63	0.71	0.00537	0.0218	CDS	-	epoxide hydrolase	891050	891940	891	-2	51	39	63	1.63	0.71	0.00537	0.0218	0.16	0.0509
BURPHK1_1224	1.63	0.7	0.0262	0.0778	CDS	fnr	DNA-binding transcriptional dual regulator, global regulator of anaerobic growth	1279935	1280717	783	3	29	22	37	1.63	0.7	0.0262	0.0778	0.16	0.0703
BURPHP1_1243	1.63	0.7	0.0216	0.0669	CDS	-	UbiD family decarboxylase	1272663	1274183	1521	-3	26	20	33	1.63	0.7	0.0216	0.0669	0.2	0.0872
BURPHK1_1813	1.63	0.7	0.0812	0.19	CDS	yfdH	bactoprenol glucosyl transferase; CPS-53 (KpLE1) prophage	1914833	1915915	1083	2	25	19	31	1.63	0.7	0.0812	0.19	0.0393	0.67
BURPHK2_0575	1.63	0.71	0.13	0.26	CDS	oxc	putative oxalyl-CoA decarboxylase	566700	568439	1740	-1	22	16	27	1.63	0.71	0.13	0.26	0.0563	0.87
BURPHK1_1810	1.63	0.7	0.098	0.21	CDS	-	putative acyl transferase 3 (exoZ-like); putative membrane protein	1910951	1912024	1074	-3	15	11	19	1.63	0.7	0.098	0.21	0.0449	0.43
BURPHP1_1771	1.63	0.71	0.11	0.24	CDS	-	RecT protein	1781918	1782973	1056	-1	13	10	17	1.63	0.71	0.11	0.24	0.59	0.0657
BURPHK2_1638	1.63	0.71	0.0567	0.14	CDS	-	Acyltransferase 3	1667132	1668361	1230	2	13	9.87	16	1.63	0.71	0.0567	0.14	0.4	0.1
BURPHP1_1051	1.63	0.7	0.27	0.45	CDS	-	Flavoprotein	1071883	1072500	618	1	9.64	7.33	12	1.63	0.7	0.27	0.45	0.47	0.37
BURPHP1_0429	1.63	0.71	0.3	0.47	CDS	sucC	succinyl-CoA synthetase, beta subunit	449297	450484	1188	-1	8.64	6.56	11	1.63	0.71	0.3	0.47	0.27	0.63
BURPHK2_0620	1.63	0.7	0.0622	0.15	CDS	-	exported protein of unknown function	606106	606459	354	1	4.3	3.27	5.32	1.63	0.7	0.0622	0.15	0.0401	1.4
BURPHP2_0326	1.62	0.69	1.1e-05	0.000104	CDS	-	Transcriptional regulator, GntR family	279034	279729	696	1	478	365	590	1.62	0.69	1.1e-05	0.000104	0.0081	0.27
BURPHP1_1192	1.62	0.7	0.000127	0.000883	CDS	-	anti-oxidant AhpCTSA family protein	1216904	1217560	657	-1	299	229	370	1.62	0.7	0.000127	0.000883	0.19	0.87
BURPHK1_3219	1.62	0.7	3.44e-05	0.000281	CDS	-	putative glycosyltransferase	3338339	3339403	1065	2	299	228	371	1.62	0.7	3.44e-05	0.000281	0.13	0.26
BURPHP2_0124	1.62	0.7	0.000466	0.00277	CDS	-	conserved protein of unknown function	113898	114431	534	-3	150	114	185	1.62	0.7	0.000466	0.00277	0.35	0.19
BURPHK1_1879	1.62	0.69	0.000509	0.00299	CDS	-	conserved membrane protein of unknown function	1989197	1989856	660	2	142	109	176	1.62	0.69	0.000509	0.00299	0.0866	0.0426
BURPHP1_0167	1.62	0.69	0.000325	0.002	CDS	-	response regulator receiver protein	181520	181903	384	2	110	84	136	1.62	0.69	0.000325	0.002	0.54	1.11
BURPHP1_1167	1.62	0.69	0.000662	0.00374	CDS	-	Cupin 2 conserved barrel domain protein	1187998	1188414	417	-2	93	71	115	1.62	0.69	0.000662	0.00374	0.39	0.75
BURPHK1_2708	1.62	0.7	0.000496	0.00293	CDS	-	protein of unknown function	2820605	2821012	408	-3	91	70	113	1.62	0.7	0.000496	0.00293	0.13	1.43
BURPHK2_2004	1.62	0.69	0.0132	0.0451	CDS	-	Alcohol dehydrogenase zinc-binding domain protein	2015058	2016041	984	3	53	40	65	1.62	0.69	0.0132	0.0451	1.33	0.33
BURPHK2_2086	1.62	0.7	0.00217	0.0102	CDS	-	conserved protein of unknown function	2099091	2099363	273	3	39	29	48	1.62	0.7	0.00217	0.0102	0.0461	2.52
BURPHP2_0684	1.62	0.7	0.05	0.13	CDS	nifH	Nitrogenase iron protein (Nitrogenase component II) (Nitrogenase Fe protein) (Nitrogenase reductase)	582554	583435	882	2	19	15	24	1.62	0.7	0.05	0.13	0.4	0.00608
BURPHK2_0618	1.62	0.69	0.0933	0.21	CDS	-	OmpA/MotB domain protein precursor	604908	605408	501	3	12	9.16	15	1.62	0.69	0.0933	0.21	0.68	0.0677
BURPHK1_1640	1.62	0.7	0.0987	0.21	CDS	-	conserved exported protein of unknown function	1715037	1715639	603	3	11	8.03	13	1.62	0.7	0.0987	0.21	0.64	0.16
BURPHP1_1371	1.62	0.69	0.31	0.48	CDS	-	transposase (fragment)	1406577	1406657	81	3	7.06	5.39	8.73	1.62	0.69	0.31	0.48	0.35	0.19
BURPHK1_0551	1.61	0.69	2.02e-06	2.25e-05	CDS	-	cyclopropane-fatty-acyl-phospholipid synthase	584456	585670	1215	-3	2083	1597	2570	1.61	0.69	2.02e-06	2.25e-05	0.26	0.66
BURPHK1_0832	1.61	0.69	1.64e-06	1.85e-05	CDS	-	adenosylcobinamide-phosphate synthase	869630	870568	939	2	803	614	992	1.61	0.69	1.64e-06	1.85e-05	0.0713	2.91
BURPHK2_1195	1.61	0.69	4.21e-05	0.000331	CDS	yceI	polyprenyl-pyrophosphate binding protein	1172326	1172904	579	-3	272	208	336	1.61	0.69	4.21e-05	0.000331	0.0262	0.63
BURPHP2_0159	1.61	0.68	0.000111	0.00078	CDS	-	protein of unknown function	145914	146297	384	-3	234	180	289	1.61	0.68	0.000111	0.00078	0.85	0.0422
BURPHK2_1696	1.61	0.69	0.000403	0.00244	CDS	-	ribokinase	1723821	1724780	960	3	234	179	289	1.61	0.69	0.000403	0.00244	1.46	2.33
BURPHP2_0686	1.61	0.69	0.000359	0.00219	CDS	-	putative regulator of the LysR family	583725	584051	327	-3	166	127	205	1.61	0.69	0.000359	0.00219	0.19	0.0782
BURPHP1_1291	1.61	0.69	0.00026	0.00165	CDS	-	putative transmembrane protein precursor	1330979	1331653	675	2	115	88	142	1.61	0.69	0.00026	0.00165	0.12	2.05
BURPHK2_2271	1.61	0.69	0.00433	0.0181	CDS	-	putative ABC transporter precursor	2278174	2279193	1020	1	78	60	96	1.61	0.69	0.00433	0.0181	0.65	0.0838
BURPHP1_0121	1.61	0.69	0.00542	0.0219	CDS	-	conserved protein of unknown function	129711	130139	429	-3	50	38	62	1.61	0.69	0.00542	0.0219	0.31	0.0534
BURPHK2_1101	1.61	0.68	0.00992	0.0357	CDS	-	conserved exported protein of unknown function	1090402	1090578	177	1	30	23	37	1.61	0.68	0.00992	0.0357	1.32	0.7
BURPHP2_0691	1.61	0.68	0.00385	0.0165	CDS	-	HesB/YadR/YfhF-family protein	587696	588148	453	-1	27	21	34	1.61	0.68	0.00385	0.0165	0.56	2.34
BURPHK1_2067	1.61	0.68	0.0687	0.16	CDS	-	conserved protein of unknown function	2166112	2166621	510	1	21	16	26	1.61	0.68	0.0687	0.16	0.27	0.29
BURPHK2_0311	1.61	0.68	0.14	0.28	CDS	-	hypthetical protein of unknown function	311041	311256	216	1	21	16	26	1.61	0.68	0.14	0.28	0.8	0.85
BURPHP1_0215	1.61	0.69	0.11	0.24	CDS	-	activator/secretion protein (fragment)	241731	242006	276	-3	16	13	20	1.61	0.69	0.11	0.24	0.26	0.33
BURPHP1_0630	1.61	0.69	0.0459	0.12	CDS	sciN	replication/virulence associated protein; putative exported protein	662515	663021	507	-2	17	13	21	1.61	0.69	0.0459	0.12	0.27	0.0893
BURPHP2_0189	1.61	0.69	0.0166	0.0541	CDS	-	putative Pectate lyase/Amb allergen precursor	162635	163636	1002	2	15	11	18	1.61	0.69	0.0166	0.0541	0.2	1.45
BURPHP1_0795	1.61	0.68	0.1	0.22	CDS	-	conserved exported protein of unknown function	823860	824354	495	3	8.51	6.53	10	1.61	0.68	0.1	0.22	0.00638	0.27
BURPHK2_1924	1.61	0.69	0.76	0.86	CDS	-	protein of unknown function	1934327	1934527	201	2	0.56	0.43	0.69	1.61	0.69	0.76	0.86	0.33	0.63
BURPHK1_0370	1.6	0.68	3.36e-06	3.55e-05	CDS	tsr	methyl-accepting chemotaxis protein I, serine sensor receptor	389091	390734	1644	3	1669	1281	2057	1.6	0.68	3.36e-06	3.55e-05	1.08	1.64
BURPHK2_1733	1.6	0.68	4.41e-06	4.53e-05	CDS	-	conserved exported protein of unknown function	1756620	1756835	216	3	645	495	794	1.6	0.68	4.41e-06	4.53e-05	0.22	1.99
BURPHK1_2119	1.6	0.68	7.85e-05	0.000581	CDS	-	NMT1/THI5 like domain protein precursor	2208479	2209513	1035	-3	452	347	556	1.6	0.68	7.85e-05	0.000581	0.0831	1.84
BURPHK2_1622	1.6	0.68	0.000399	0.00241	CDS	-	conserved protein of unknown function	1648148	1648459	312	-2	185	142	228	1.6	0.68	0.000399	0.00241	1.26	0.0022
BURPHK2_2025	1.6	0.67	0.000279	0.00176	CDS	-	Transcriptional regulator, LysR family	2036705	2037712	1008	-2	152	117	187	1.6	0.67	0.000279	0.00176	2	0.42
BURPHK2_0723	1.6	0.68	0.000626	0.00356	CDS	-	conserved protein of unknown function	704510	704758	249	2	123	95	152	1.6	0.68	0.000626	0.00356	0.46	0.0347
BURPHK2_2078	1.6	0.68	0.00132	0.00664	CDS	-	conserved protein of unknown function	2091334	2091771	438	1	77	59	94	1.6	0.68	0.00132	0.00664	1.08	1.13
BURPHK2_0890	1.6	0.68	0.0036	0.0156	CDS	-	conserved protein of unknown function	868296	869759	1464	3	76	58	93	1.6	0.68	0.0036	0.0156	0.19	0.11
BURPHK2_2459	1.6	0.68	0.00273	0.0123	CDS	-	conserved protein of unknown function	2467023	2467496	474	3	73	56	90	1.6	0.68	0.00273	0.0123	0.19	0.1
BURPHK1_1126	1.6	0.68	0.00705	0.0272	CDS	-	conserved protein of unknown function	1178188	1178442	255	1	62	48	76	1.6	0.68	0.00705	0.0272	0.28	0.19
BURPHP1_0369	1.6	0.68	0.0138	0.0465	CDS	actP	acetate transporter	387503	389164	1662	2	27	21	33	1.6	0.68	0.0138	0.0465	0.96	0.99
BURPHP2_CDS312434R	1.6	0.68	0.0432	0.12	CDS	-	hypothetical protein	312434	313000	567	-1	27	21	34	1.6	0.68	0.0432	0.12	0.51	0.17
BURPHK1_1617	1.6	0.68	0.0257	0.0767	CDS	-	protein of unknown function	1693690	1694052	363	1	23	18	28	1.6	0.68	0.0257	0.0767	0.43	0.24
BURPHK2_0909	1.6	0.68	0.0177	0.0571	CDS	-	protein of unknown function	887102	887317	216	-2	17	13	22	1.6	0.68	0.0177	0.0571	0.0601	1.54
BURPHP2_0551	1.6	0.68	0.45	0.63	CDS	-	putative sensor histidine kinase, HAMP region	464105	464557	453	2	11	8.3	13	1.6	0.68	0.45	0.63	0.54	1.5
BURPHP1_0869	1.6	0.68	0.11	0.23	CDS	-	extracellular solute-binding protein	902077	903324	1248	-2	9.03	6.95	11	1.6	0.68	0.11	0.23	0.0102	0.0816
BURPHK1_0362	1.59	0.67	7.78e-07	9.37e-06	CDS	-	PepSY-associated TM helix domain protein precursor	378233	379471	1239	-3	3259	2517	4001	1.59	0.67	7.78e-07	9.37e-06	0.16	0.0237
BURPHK2_1484	1.59	0.67	1.94e-05	0.000171	CDS	folE	GTP cyclohydrolase I	1494857	1495486	630	-2	1184	915	1453	1.59	0.67	1.94e-05	0.000171	0.34	3.33
BURPHP1_1165	1.59	0.67	6.65e-06	6.5e-05	CDS	-	alpha/beta hydrolase fold	1185629	1186480	852	-1	1022	790	1254	1.59	0.67	6.65e-06	6.5e-05	0.38	0.0161
BURPHP2_0292	1.59	0.67	4.12e-06	4.26e-05	CDS	-	Pyridoxal-5'-phosphate-dependent protein beta subunit	246835	248478	1644	1	762	587	936	1.59	0.67	4.12e-06	4.26e-05	1.2	1.33
BURPHK1_1157	1.59	0.67	8.87e-06	8.44e-05	CDS	galU	glucose-1-phosphate uridylyltransferase	1213480	1214382	903	1	676	521	830	1.59	0.67	8.87e-06	8.44e-05	0.0366	0.46
BURPHK1_3184	1.59	0.67	1.26e-05	0.000117	CDS	-	protein of unknown function	3302872	3303054	183	-1	662	512	813	1.59	0.67	1.26e-05	0.000117	1.73	0.31
BURPHK1_2613	1.59	0.67	1.59e-05	0.000143	CDS	-	DSBA oxidoreductase	2719357	2720001	645	1	444	343	545	1.59	0.67	1.59e-05	0.000143	0.0431	2.23
BURPHK2_0424	1.59	0.67	1.56e-05	0.000141	CDS	-	protein of unknown function	402272	402541	270	-2	339	262	417	1.59	0.67	1.56e-05	0.000141	1.2	5.41
BURPHK1_3331	1.59	0.67	0.000106	0.000751	CDS	-	conserved exported protein of unknown function	3463593	3464069	477	-2	296	229	364	1.59	0.67	0.000106	0.000751	0.0831	0.0547
BURPHP1_1342	1.59	0.67	1.88e-05	0.000165	CDS	-	protein of unknown function	1383847	1384071	225	-2	252	195	310	1.59	0.67	1.88e-05	0.000165	0.67	7.54
BURPHK2_1083	1.59	0.67	0.000751	0.00413	CDS	-	conserved protein of unknown function	1077347	1078561	1215	-2	128	99	157	1.59	0.67	0.000751	0.00413	0.39	0.0515
BURPHK2_0598	1.59	0.67	0.000728	0.00404	CDS	-	conserved protein of unknown function	589758	590825	1068	-1	112	86	137	1.59	0.67	0.000728	0.00404	0.52	0.27
BURPHP2_0122	1.59	0.67	0.00301	0.0134	CDS	-	protein of unknown function	113542	113853	312	-2	94	72	115	1.59	0.67	0.00301	0.0134	0.0168	0.16
BURPHK1_1892	1.59	0.67	0.000468	0.00278	CDS	-	conserved membrane protein of unknown function	2008727	2009050	324	2	89	68	109	1.59	0.67	0.000468	0.00278	0.74	2.27
BURPHK2_1528	1.59	0.67	0.0267	0.0791	CDS	atoB	acetyl-CoA acetyltransferase	1543039	1544223	1185	1	77	60	94	1.59	0.67	0.0267	0.0791	0.69	3.42
BURPHP1_0068	1.59	0.67	0.004	0.017	CDS	rbsA	fused D-ribose transporter subunits of ABC superfamily: ATP-binding components	63055	64566	1512	-2	71	55	88	1.59	0.67	0.004	0.017	0.0517	0.0136
BURPHK2_1856	1.59	0.67	0.0123	0.0423	CDS	-	conserved membrane protein of unknown function	1871492	1872631	1140	-2	45	35	55	1.59	0.67	0.0123	0.0423	0.0868	0.0697
BURPHK2_1908	1.59	0.67	0.0391	0.11	CDS	puuE	GABA aminotransferase, PLP-dependent	1918126	1919418	1293	-3	40	31	49	1.59	0.67	0.0391	0.11	0.16	0.6
BURPHK2_0404	1.59	0.67	0.0311	0.0889	CDS	-	conserved exported protein of unknown function	382205	382927	723	-2	26	20	32	1.59	0.67	0.0311	0.0889	0.0929	0.022
BURPHP1_0355	1.59	0.67	0.1	0.22	CDS	-	Filamentous haemagglutinin family outer membrane protein	374289	376715	2427	3	26	20	31	1.59	0.67	0.1	0.22	0.19	0.97
BURPHK2_2543	1.59	0.67	0.0447	0.12	CDS	-	transmembrane phospholipase protein	2555267	2557474	2208	-2	24	19	30	1.59	0.67	0.0447	0.12	0.55	0.13
BURPHK2_2561	1.59	0.67	0.0127	0.0435	CDS	-	protein of unknown function	2571965	2572153	189	-2	23	18	29	1.59	0.67	0.0127	0.0435	0.0142	0.87
BURPHP1_0459	1.59	0.67	0.0724	0.17	CDS	-	electron transfer flavoprotein, alpha subunit	480443	481393	951	-1	20	15	24	1.59	0.67	0.0724	0.17	0.37	0.0387
BURPHK2_0014	1.59	0.67	0.12	0.25	CDS	-	conserved protein of unknown function	9835	10290	456	1	15	12	19	1.59	0.67	0.12	0.25	0.69	0.0506
BURPHP1_0830	1.59	0.67	0.0148	0.0494	CDS	-	FAD dependent oxidoreductase	854242	855774	1533	1	15	12	19	1.59	0.67	0.0148	0.0494	0.2	2.5
BURPHK2_0589	1.59	0.67	0.0946	0.21	CDS	-	conserved exported protein of unknown function	583037	583348	312	2	14	11	18	1.59	0.67	0.0946	0.21	0.2	0.0042
BURPHK2_1040	1.58	0.66	4.3e-06	4.42e-05	CDS	-	putative siderophore non-ribosomal peptide synthase	1018311	1023290	4980	-1	91400	70800	112000	1.58	0.66	4.3e-06	4.42e-05	0.19	0.34
BURPHK2_1037	1.58	0.66	1.1e-06	1.29e-05	CDS	-	conserved protein of unknown function; NRPS-related	1014823	1015773	951	-3	21400	16600	26300	1.58	0.66	1.1e-06	1.29e-05	0.49	0.64
BURPHK2_0171	1.58	0.66	1.28e-06	1.47e-05	CDS	-	Transport-associated precursor	164516	164872	357	2	5088	3937	6238	1.58	0.66	1.28e-06	1.47e-05	0.34	0.2
BURPHK2_2146	1.58	0.66	1.34e-05	0.000123	CDS	-	kumamolisin	2150963	2152522	1560	2	1299	1007	1591	1.58	0.66	1.34e-05	0.000123	0.0321	1.5
BURPHK1_0280	1.58	0.66	8.11e-07	9.76e-06	CDS	-	conserved hypothetical protein of unknown function	299223	299477	255	-2	1246	968	1525	1.58	0.66	8.11e-07	9.76e-06	0.63	9.69
BURPHK1_0213	1.58	0.66	6.32e-06	6.19e-05	CDS	-	conserved protein of unknown function	216124	216381	258	-1	770	596	945	1.58	0.66	6.32e-06	6.19e-05	2.1	3.01
BURPHK2_1499	1.58	0.66	3.86e-05	0.00031	CDS	-	Omega-amino acid--pyruvate aminotransferase (Omega-APT) (Beta-alanine--pyruvate aminotransferase)	1508367	1509695	1329	-1	478	370	586	1.58	0.66	3.86e-05	0.00031	0.11	0.0376
BURPHK1_0814	1.58	0.66	1.11e-05	0.000104	CDS	-	histone deacetylase family protein	852859	853782	924	1	440	341	539	1.58	0.66	1.11e-05	0.000104	0.44	3.29
BURPHK1_0720	1.58	0.66	4.46e-05	0.000349	CDS	-	conserved protein of unknown function	758244	758732	489	3	276	214	338	1.58	0.66	4.46e-05	0.000349	0.74	1.88
BURPHK2_2647	1.58	0.66	0.000522	0.00306	CDS	-	conserved protein of unknown function, with polyphosphate kinase activity	2662918	2663769	852	-3	203	157	249	1.58	0.66	0.000522	0.00306	0.55	0.36
BURPHK2_2424	1.58	0.66	0.0023	0.0106	CDS	-	HAD family hydrolase	2430968	2431642	675	-2	142	110	174	1.58	0.66	0.0023	0.0106	0.0106	1.31
BURPHK2_2414	1.58	0.66	0.00161	0.00787	CDS	-	Glycosyl transferase group 1	2416182	2417765	1584	-1	131	102	160	1.58	0.66	0.00161	0.00787	0.13	0.36
BURPHK1_1980	1.58	0.66	0.000269	0.0017	CDS	-	putative transcriptional regulator (AraC family)	2105875	2106690	816	1	130	101	159	1.58	0.66	0.000269	0.0017	0.38	1.92
BURPHK1_2316	1.58	0.66	0.00129	0.00651	CDS	yebQ	putative transporter; MFS superfamily	2404927	2406369	1443	1	122	95	150	1.58	0.66	0.00129	0.00651	0.12	0.0393
BURPHK2_1153	1.58	0.66	0.000908	0.00486	CDS	-	conserved protein of unknown function	1138282	1138662	381	1	90	69	110	1.58	0.66	0.000908	0.00486	0.34	1.01
BURPHK2_0574	1.58	0.66	0.00564	0.0227	CDS	frc	formyl-CoA transferase, NAD(P)-binding	565423	566673	1251	-3	82	63	101	1.58	0.66	0.00564	0.0227	0.53	0.21
BURPHK1_1613	1.58	0.66	0.00407	0.0172	CDS	-	cupin 2, barrel	1690772	1691104	333	-3	58	45	71	1.58	0.66	0.00407	0.0172	0.0274	0.31
BURPHP2_0556	1.58	0.66	0.0019	0.00908	fCDS	-	putative amidohydrolase 2 (fragment)	467627	468313	687	2	49	38	60	1.58	0.66	0.0019	0.00908	1.01	3.52
BURPHK2_0461	1.58	0.66	0.0289	0.0838	CDS	mhpF	acetaldehyde-CoA dehydrogenase II, NAD-binding	447581	448528	948	-2	39	30	47	1.58	0.66	0.0289	0.0838	0.00123	0.25
BURPHK2_1506	1.58	0.66	0.0263	0.078	CDS	-	conserved exported protein of unknown function	1516173	1517276	1104	-1	39	30	48	1.58	0.66	0.0263	0.078	0.53	0.3
BURPHK2_2235	1.58	0.66	0.0118	0.0411	CDS	-	enoyl-CoA hydratase	2240066	2240872	807	2	36	28	44	1.58	0.66	0.0118	0.0411	0.31	0.23
BURPHP1_0679	1.58	0.66	0.0216	0.0669	CDS	-	protein of unknown function	707682	707921	240	-3	31	24	37	1.58	0.66	0.0216	0.0669	0.36	0.0569
BURPHP2_0137	1.58	0.66	0.0974	0.21	CDS	-	transposase	130014	130331	318	3	31	24	38	1.58	0.66	0.0974	0.21	0.13	1.47
BURPHP1_1813	1.58	0.66	0.12	0.24	CDS	-	conserved protein of unknown function	1816482	1817003	522	3	11	8.15	13	1.58	0.66	0.12	0.24	0.29	0.0384
BURPHP2_0171	1.58	0.66	0.12	0.25	CDS	-	conserved protein of unknown function	150421	151005	585	1	4.89	3.79	5.99	1.58	0.66	0.12	0.25	0.78	0.52
BURPHK2_0143	1.58	0.66	0.81	0.9	CDS	-	protein of unknown function	141942	142031	90	3	1.63	1.27	2	1.58	0.66	0.81	0.9	0.34	0.0164
BURPHK1_3185	1.57	0.65	2.5e-06	2.74e-05	CDS	flgD	flagellar hook assembly protein	3302900	3303613	714	2	1895	1474	2316	1.57	0.65	2.5e-06	2.74e-05	1.91	0.37
BURPHP1_1121	1.57	0.65	3.64e-05	0.000294	CDS	-	protein of unknown function	1140009	1140188	180	-3	571	445	697	1.57	0.65	3.64e-05	0.000294	0.62	0.0123
BURPHK2_1655	1.57	0.65	0.000212	0.00139	CDS	gabD	succinate-semialdehyde dehydrogenase I, NADP-dependent	1678903	1680369	1467	-3	251	195	307	1.57	0.65	0.000212	0.00139	0.78	0.23
BURPHP1_1114	1.57	0.65	0.000532	0.0031	CDS	-	stationary-phase survival protein SurE	1135195	1135980	786	-2	206	161	251	1.57	0.65	0.000532	0.0031	0.56	0.0197
BURPHK1_1790	1.57	0.65	7.92e-05	0.000585	CDS	ate	putative arginyl-tRNA--protein transferase (R- transferase) (Arginyltransferase)	1877917	1878756	840	1	203	158	248	1.57	0.65	7.92e-05	0.000585	0.3	4.23
BURPHK1_0417	1.57	0.65	0.000249	0.00159	CDS	-	conserved protein of unknown function	443564	444040	477	2	182	142	223	1.57	0.65	0.000249	0.00159	0.00907	0.7
BURPHP1_1616	1.57	0.65	0.00065	0.00368	CDS	-	protein of unknown function	1636104	1636538	435	3	146	114	178	1.57	0.65	0.00065	0.00368	0.13	0.29
BURPHP1_1191	1.57	0.65	0.0011	0.00572	CDS	-	beta-lactamase-like	1215742	1216815	1074	-2	119	93	146	1.57	0.65	0.0011	0.00572	0.29	0.0775
BURPHP2_0087	1.57	0.65	0.0115	0.0403	CDS	-	conserved protein of unknown function	78010	78306	297	1	97	75	118	1.57	0.65	0.0115	0.0403	0.0451	3.06
BURPHK2_0431	1.57	0.65	0.00264	0.0119	CDS	-	surface antigen (D15)	408148	410457	2310	1	86	67	105	1.57	0.65	0.00264	0.0119	0.54	0.17
BURPHK2_1300	1.57	0.65	0.00829	0.0311	CDS	-	conserved exported protein of unknown function	1284558	1285094	537	3	76	59	93	1.57	0.65	0.00829	0.0311	0.12	0.28
BURPHK2_2039	1.57	0.65	0.00444	0.0185	CDS	-	hypothetical protein	2050393	2050980	588	1	76	59	93	1.57	0.65	0.00444	0.0185	0.12	0.0849
BURPHP1_1025	1.57	0.65	0.00878	0.0325	CDS	-	phosphoesterase, PA-phosphatase related	1048409	1049107	699	-1	56	44	69	1.57	0.65	0.00878	0.0325	0.0305	0.0467
BURPHK2_2079	1.57	0.65	0.00229	0.0106	CDS	cspE	DNA-binding transcriptional repressor	2092113	2092316	204	3	55	43	67	1.57	0.65	0.00229	0.0106	2.74	2.08
BURPHK2_1634	1.57	0.65	0.00789	0.0298	CDS	-	putative negative regulator of flagellin synthesis FlgM	1662516	1662818	303	3	43	33	52	1.57	0.65	0.00789	0.0298	0.0191	0.42
BURPHP1_1042	1.57	0.65	0.0594	0.15	CDS	mtdB	NAD(P)-dependent methylenetetrahydromethanopterin dehydrogenase	1062588	1063514	927	3	40	31	48	1.57	0.65	0.0594	0.15	0.26	1.26
BURPHK1_2681	1.57	0.65	0.00886	0.0327	CDS	-	protein of unknown function	2791930	2792130	201	1	26	21	32	1.57	0.65	0.00886	0.0327	0.32	1.61
BURPHK2_1637	1.57	0.65	0.0379	0.1	CDS	-	conserved protein of unknown function	1665806	1666813	1008	2	24	18	29	1.57	0.65	0.0379	0.1	0.32	0.1
BURPHP1_0900	1.57	0.65	0.0642	0.16	CDS	-	Transport-associated precursor	931798	932175	378	-2	21	17	26	1.57	0.65	0.0642	0.16	0.78	0.0149
BURPHP1_1593	1.57	0.65	0.16	0.31	CDS	-	protein of unknown function	1612740	1612814	75	3	17	14	21	1.57	0.65	0.16	0.31	0.43	0.45
BURPHK2_0597	1.57	0.65	0.11	0.23	CDS	-	conserved protein of unknown function	587904	589451	1548	-1	17	13	20	1.57	0.65	0.11	0.23	0.97	0.29
BURPHK2_2330	1.57	0.65	0.0322	0.0911	CDS	-	conserved exported protein of unknown function	2337236	2337604	369	2	15	12	19	1.57	0.65	0.0322	0.0911	0.17	0.71
BURPHK2_2657	1.57	0.65	0.0726	0.17	CDS	yjfF	putative sugar transporter subunit: membrane component of ABC superfamily	2668455	2669552	1098	-1	12	9.49	15	1.57	0.65	0.0726	0.17	0.24	0.3
BURPHK1_1219	1.57	0.65	0.0902	0.2	CDS	-	universal stress protein	1276778	1277281	504	2	11	8.44	13	1.57	0.65	0.0902	0.2	0.7	0.27
BURPHK1_3227	1.56	0.64	3.71e-05	0.000299	CDS	-	aldo/keto reductase family protein	3345324	3346265	942	-2	554	432	675	1.56	0.64	3.71e-05	0.000299	0.0701	0.17
BURPHK2_2633	1.56	0.64	7.5e-05	0.000557	CDS	clpB	protein disaggregation chaperone	2643520	2646228	2709	-3	445	348	543	1.56	0.64	7.5e-05	0.000557	0.76	0.00359
BURPHK1_0013	1.56	0.64	0.000268	0.0017	CDS	aldB	aldehyde dehydrogenase B	11514	13034	1521	-2	266	207	324	1.56	0.64	0.000268	0.0017	0.0169	0.05
BURPHP2_0401	1.56	0.64	0.00135	0.00675	CDS	-	conserved exported protein of unknown function	333418	333969	552	1	191	150	233	1.56	0.64	0.00135	0.00675	0.11	0.94
BURPHK1_0371	1.56	0.64	0.000697	0.0039	CDS	-	cytochrome c family protein	390851	391660	810	-3	169	132	206	1.56	0.64	0.000697	0.0039	0.33	0.0594
BURPHK1_2218	1.56	0.64	0.000748	0.00412	CDS	-	conserved membrane protein of unknown function	2301408	2302019	612	-2	131	102	160	1.56	0.64	0.000748	0.00412	0.49	0.55
BURPHK2_2050	1.56	0.64	0.00144	0.00714	CDS	-	putative Tn7-like transposition protein C	2059973	2061622	1650	2	127	100	155	1.56	0.64	0.00144	0.00714	0.7	0.12
BURPHP1_1496	1.56	0.64	0.00121	0.00621	CDS	-	protein of unknown function	1525346	1525804	459	-1	89	69	108	1.56	0.64	0.00121	0.00621	0.13	1.77
BURPHK2_1202	1.56	0.64	0.00193	0.00919	CDS	-	Transcriptional regulator, LuxR family	1178644	1179462	819	1	76	59	92	1.56	0.64	0.00193	0.00919	0.0729	1.15
BURPHP1_0067	1.56	0.64	0.00233	0.0108	CDS	rbsC	D-ribose transporter subunit ; membrane component of ABC superfamily	62010	63035	1026	-3	63	50	77	1.56	0.64	0.00233	0.0108	0.25	1.55
BURPHK2_1771	1.56	0.64	0.00332	0.0146	CDS	-	uncharacterized MobA-related protein	1790534	1791121	588	-2	48	37	59	1.56	0.64	0.00332	0.0146	0.57	2.33
BURPHK1_3092	1.56	0.64	0.0102	0.0366	CDS	-	conserved exported protein of unknown function	3217979	3218167	189	-3	37	29	45	1.56	0.64	0.0102	0.0366	1.28	0.65
BURPHK2_0534	1.56	0.64	0.0162	0.053	CDS	-	conserved protein of unknown function	523599	523787	189	3	33	26	40	1.56	0.64	0.0162	0.053	0.21	0.68
BURPHP1_0314	1.56	0.65	0.0309	0.0886	CDS	-	putative signal-transduction protein with CBS domains	327880	328575	696	1	34	26	41	1.56	0.65	0.0309	0.0886	0.98	0.1
BURPHP1_1830	1.56	0.64	0.0283	0.0826	CDS	tauD	taurine dioxygenase, 2-oxoglutarate-dependent	1831131	1831979	849	3	31	24	38	1.56	0.64	0.0283	0.0826	0.17	0.00917
BURPHK2_2005	1.56	0.64	0.0133	0.0453	CDS	garR	tartronate semialdehyde reductase	2016076	2016957	882	1	29	23	35	1.56	0.64	0.0133	0.0453	0.48	0.6
BURPHK2_2006	1.56	0.64	0.0932	0.21	CDS	-	putative branched-chain amino acid ABC transporter periplasmic substrate binding protein	2016998	2018227	1230	2	22	17	26	1.56	0.64	0.0932	0.21	0.0318	0.16
BURPHK2_2101	1.56	0.64	0.27	0.44	CDS	-	Potassium efflux system protein precursor	2111071	2112243	1173	1	20	16	24	1.56	0.64	0.27	0.44	0.32	1.77
BURPHK2_0573	1.56	0.64	0.05	0.13	CDS	-	putative PAS/PAC sensor protein	564869	565300	432	-2	19	15	23	1.56	0.64	0.05	0.13	0.56	0.0981
BURPHP2_0119	1.56	0.64	0.0177	0.0571	CDS	-	protein of unknown function	112775	112957	183	2	18	14	22	1.56	0.64	0.0177	0.0571	0.22	1.84
BURPHP1_0749	1.56	0.64	0.11	0.23	CDS	shiA	shikimate transporter	782930	784234	1305	-1	13	9.78	15	1.56	0.64	0.11	0.23	0.088	0.0318
BURPHP1_0791	1.56	0.64	0.19	0.34	CDS	-	Blue (Type 1) copper domain protein precursor	821941	822312	372	-2	10	8.16	13	1.56	0.64	0.19	0.34	0.0974	0.0419
BURPHP1_1056	1.56	0.64	0.3	0.47	CDS	cbbS	Ribulose bisphosphate carboxylase small chain (RuBisCO small subunit)	1077038	1077499	462	-1	8.43	6.6	10	1.56	0.64	0.3	0.47	0.43	0.31
BURPHP1_1510	1.56	0.64	0.27	0.45	CDS	-	protein of unknown function	1537069	1537269	201	1	4.26	3.32	5.2	1.56	0.64	0.27	0.45	0.59	0.0868
BURPHP1_1492	1.56	0.64	0.6	0.75	CDS	-	exported protein of unknown function	1522999	1523280	282	-2	3.59	2.81	4.37	1.56	0.64	0.6	0.75	0.28	0.22
BURPHK1_3183	1.55	0.63	1.51e-05	0.000137	CDS	flgC	flagellar component of cell-proximal portion of basal-body rod	3302463	3302888	426	3	1095	859	1331	1.55	0.63	1.51e-05	0.000137	1.05	0.0343
BURPHK1_2348	1.55	0.64	2.09e-05	0.000182	CDS	puuC	gamma-Glu-gamma-aminobutyraldehyde dehydrogenase, NAD(P)H-dependent	2436198	2437637	1440	3	948	742	1154	1.55	0.64	2.09e-05	0.000182	0.0451	0.011
BURPHK1_2392	1.55	0.64	1.19e-05	0.000111	CDS	-	conserved protein of unknown function	2489087	2489449	363	2	549	430	668	1.55	0.64	1.19e-05	0.000111	0.99	7.86
BURPHK1_1127	1.55	0.63	3.82e-05	0.000307	CDS	-	glycosyl transferase, group 1 family protein	1178682	1179752	1071	3	548	430	666	1.55	0.63	3.82e-05	0.000307	0.3	0.43
BURPHP2_0445	1.55	0.63	5.82e-05	0.000442	CDS	-	Phage integrase family protein	379839	380585	747	-3	483	379	587	1.55	0.63	5.82e-05	0.000442	0.0127	0.3
BURPHK2_1284	1.55	0.63	2.48e-05	0.00021	CDS	-	conserved protein of unknown function	1264739	1264990	252	-2	467	367	567	1.55	0.63	2.48e-05	0.00021	0.14	4.33
BURPHP1_1106	1.55	0.63	0.000281	0.00176	CDS	-	conserved protein of unknown function	1128560	1128979	420	2	332	261	404	1.55	0.63	0.000281	0.00176	0.16	0.16
BURPHK2_1483	1.55	0.63	0.00132	0.00663	CDS	-	protein of unknown function	1494609	1494860	252	3	159	124	193	1.55	0.63	0.00132	0.00663	0.0249	0.34
BURPHP1_0992	1.55	0.63	0.00232	0.0107	CDS	-	conserved exported protein of unknown function	1017319	1017795	477	-2	142	112	173	1.55	0.63	0.00232	0.0107	0.11	0.39
BURPHK1_1363	1.55	0.63	0.000849	0.0046	CDS	-	conserved protein of unknown function	1412553	1412783	231	3	139	109	169	1.55	0.63	0.000849	0.0046	0.25	0.56
BURPHK2_1857	1.55	0.63	0.00201	0.00953	CDS	-	LysE family protein	1872659	1873270	612	-2	100	78	122	1.55	0.63	0.00201	0.00953	0.39	0.46
BURPHK1_1194	1.55	0.63	0.00395	0.0168	CDS	-	HSP20/alpha crystallin family protein	1255236	1255673	438	-2	98	77	119	1.55	0.63	0.00395	0.0168	1.59	0.1
BURPHK2_1721	1.55	0.63	0.00339	0.0148	CDS	-	conserved hypothetical protein, putative DNA ligase, ATP-dependent	1746853	1748538	1686	-3	94	74	114	1.55	0.63	0.00339	0.0148	0.35	0.0325
BURPHK1_2586	1.55	0.63	0.00371	0.016	CDS	-	conserved protein of unknown function	2685150	2685407	258	-2	80	63	97	1.55	0.63	0.00371	0.016	0.49	0.0278
BURPHK2_0725	1.55	0.63	0.00434	0.0181	CDS	-	conserved protein of unknown function	705861	706130	270	-1	59	46	71	1.55	0.63	0.00434	0.0181	0.41	0.95
BURPHK2_0954	1.55	0.63	0.00347	0.0151	CDS	-	YidE/YbjL duplication	929841	931433	1593	-1	54	43	66	1.55	0.63	0.00347	0.0151	1.57	1.34
BURPHK1_1831	1.55	0.63	0.011	0.0388	CDS	fadE	acyl coenzyme A dehydrogenase	1938046	1940544	2499	1	49	38	60	1.55	0.63	0.011	0.0388	0.0617	0.0637
BURPHK2_0582	1.55	0.64	0.00638	0.025	CDS	-	conserved protein of unknown function	573873	574604	732	-1	45	36	55	1.55	0.64	0.00638	0.025	0.54	0.87
BURPHP1_1324	1.55	0.64	0.0228	0.0696	CDS	-	DEAD/H associated domain protein	1366559	1369225	2667	2	45	35	55	1.55	0.64	0.0228	0.0696	0.39	0.0695
BURPHK1_1217	1.55	0.63	0.13	0.27	CDS	-	conserved protein of unknown function	1275466	1275711	246	-1	24	19	29	1.55	0.63	0.13	0.27	0.22	1.26
BURPHK2_2269	1.55	0.63	0.0852	0.19	CDS	-	Inner-membrane translocator	2276199	2277185	987	3	24	18	29	1.55	0.63	0.0852	0.19	0.38	0.24
BURPHP1_1810	1.55	0.63	0.0296	0.0854	CDS	-	hypothetical protein of unknown function	1813458	1814507	1050	3	16	12	19	1.55	0.63	0.0296	0.0854	1	0.69
BURPHK2_0569	1.55	0.63	0.0807	0.19	CDS	-	Fumarylacetoacetate (FAA) hydrolase	561555	562352	798	-1	14	11	17	1.55	0.63	0.0807	0.19	0.32	0.0195
BURPHK2_2483	1.55	0.63	0.29	0.46	CDS	hcaE	3-phenylpropionate dioxygenase, large (alpha) subunit	2491991	2493358	1368	-2	12	9.4	15	1.55	0.63	0.29	0.46	0.00651	0.55
BURPHK2_1650	1.55	0.64	0.2	0.36	CDS	-	conserved protein of unknown function	1676624	1676938	315	2	9.42	7.37	11	1.55	0.64	0.2	0.36	0.38	0.21
BURPHK2_1957	1.55	0.64	0.58	0.73	CDS	-	Integrase catalytic region (fragment)	1969793	1969975	183	-2	3.14	2.46	3.82	1.55	0.64	0.58	0.73	0.00153	0.0725
BURPHK2_1046	1.54	0.63	5.62e-06	5.64e-05	CDS	fepC	iron (III)-siderophore ABC transporter, nucleotide binding/ATPase protein	1039018	1039863	846	-3	12800	10100	15500	1.54	0.63	5.62e-06	5.64e-05	0.00383	1.11
BURPHK1_3089	1.54	0.62	1.7e-06	1.91e-05	CDS	-	GCN5-related N-acetyltransferase	3215315	3215980	666	2	2343	1843	2842	1.54	0.62	1.7e-06	1.91e-05	2.41	9.44
BURPHK1_3180	1.54	0.63	1.52e-05	0.000138	CDS	-	putative negative regulator of flagellin synthesis FlgM	3299903	3300244	342	-3	971	763	1179	1.54	0.63	1.52e-05	0.000138	0.7	0.36
BURPHK2_1694	1.54	0.63	0.000155	0.00105	CDS	-	Aldehyde Dehydrogenase	1720871	1723264	2394	2	559	439	678	1.54	0.63	0.000155	0.00105	0.66	1.23
BURPHP1_1263	1.54	0.62	0.000103	0.000734	CDS	-	protein of unknown function	1295019	1295222	204	-3	437	344	530	1.54	0.62	0.000103	0.000734	0.28	0.29
BURPHP1_0082	1.54	0.63	0.000172	0.00115	CDS	-	Asp/Glu/hydantoin racemase	77779	78522	744	-2	357	280	433	1.54	0.63	0.000172	0.00115	0.32	0.15
BURPHP1_1615	1.54	0.63	0.000306	0.00191	CDS	-	Nitroreductase	1635635	1636324	690	2	325	255	394	1.54	0.63	0.000306	0.00191	0.2	0.16
BURPHK2_2420	1.54	0.62	0.000214	0.0014	CDS	-	cation transport related protein	2428186	2429520	1335	-3	244	192	295	1.54	0.62	0.000214	0.0014	0.24	1.23
BURPHK1_2704	1.54	0.62	0.0002	0.00132	CDS	-	protein of unknown function	2814958	2815251	294	1	203	160	246	1.54	0.62	0.0002	0.00132	0.12	3.29
BURPHP1_1036	1.54	0.63	0.000701	0.00392	CDS	-	Extracellular solute-binding protein family 3 precursor	1056988	1057902	915	-2	189	148	229	1.54	0.63	0.000701	0.00392	0.47	0.0341
BURPHK2_0829	1.54	0.63	0.000777	0.00426	CDS	-	Serine/threonine protein kinase	814488	816614	2127	-1	151	119	183	1.54	0.63	0.000777	0.00426	0.16	0.23
BURPHP1_0019	1.54	0.63	0.00563	0.0226	CDS	-	Sulfatase precursor	17165	18850	1686	2	88	69	107	1.54	0.63	0.00563	0.0226	0.022	0.28
BURPHP1_1168	1.54	0.62	0.00958	0.0347	CDS	-	conserved exported protein of unknown function	1188596	1189192	597	2	78	62	95	1.54	0.62	0.00958	0.0347	0.79	0.4
BURPHP2_0158	1.54	0.62	0.0102	0.0365	CDS	-	hypothetical protein of unknown function	145625	145903	279	-1	79	62	95	1.54	0.62	0.0102	0.0365	0.27	0.25
BURPHK2_2413	1.54	0.63	0.00689	0.0267	CDS	-	putative transmembrane protein	2414795	2416165	1371	-2	74	58	89	1.54	0.63	0.00689	0.0267	0.72	0.11
BURPHK2_0244	1.54	0.63	0.00595	0.0237	CDS	-	OsmC/Ohr family protein	251800	252279	480	-3	70	55	85	1.54	0.63	0.00595	0.0237	0.59	0.15
BURPHK2_0984	1.54	0.62	0.00239	0.011	CDS	-	conserved protein of unknown function	961966	962163	198	1	63	49	76	1.54	0.62	0.00239	0.011	0.0296	2.63
BURPHK1_2418	1.54	0.63	0.00604	0.0239	CDS	-	conserved protein of unknown function	2512988	2513245	258	2	59	47	72	1.54	0.63	0.00604	0.0239	0.26	0.49
BURPHP1_1059	1.54	0.63	0.0221	0.0679	CDS	-	conserved protein of unknown function	1080400	1081098	699	1	45	35	54	1.54	0.63	0.0221	0.0679	0.021	0.26
BURPHK2_0747	1.54	0.63	0.00694	0.0268	CDS	-	Antibiotic biosynthesis monooxygenase precursor	726712	727092	381	1	32	25	38	1.54	0.63	0.00694	0.0268	0.31	2.51
BURPHK2_2048	1.54	0.62	0.0589	0.15	CDS	-	protein of unknown function	2056866	2057180	315	-1	26	21	32	1.54	0.62	0.0589	0.15	0.083	0.31
BURPHK2_2567	1.54	0.63	0.0209	0.0652	CDS	-	Acyltransferase 3	2576803	2577990	1188	-3	19	15	24	1.54	0.63	0.0209	0.0652	0.73	1.3
BURPHK1_1192	1.54	0.62	0.21	0.37	CDS	-	conserved protein of unknown function	1253390	1254040	651	-3	17	13	21	1.54	0.62	0.21	0.37	0.19	0.54
BURPHP1_1882	1.54	0.62	0.23	0.39	CDS	-	conserved membrane protein of unknown function	1885664	1886188	525	-1	7.32	5.77	8.88	1.54	0.62	0.23	0.39	0.91	0.0857
BURPHK2_0674	1.54	0.62	0.13	0.26	CDS	-	protein of unknown function	652265	652438	174	2	7.16	5.65	8.68	1.54	0.62	0.13	0.26	0.23	0.44
BURPHK1_3197	1.53	0.61	5.96e-06	5.91e-05	CDS	flgL	flagellar hook-associated protein FlgL	3313788	3315008	1221	3	2971	2348	3594	1.53	0.61	5.96e-06	5.91e-05	0.96	0.13
BURPHK1_2116	1.53	0.61	1.97e-05	0.000173	CDS	-	aldo/keto reductase family oxidoreductase	2206435	2207406	972	1	1810	1433	2188	1.53	0.61	1.97e-05	0.000173	0.15	0.17
BURPHK1_3251	1.53	0.62	3.93e-05	0.000315	CDS	-	conserved protein of unknown function	3378492	3379487	996	-2	734	579	889	1.53	0.62	3.93e-05	0.000315	1.8	0.0265
BURPHK2_0564	1.53	0.62	0.00014	0.000955	CDS	-	conserved protein of unknown function	556940	557758	819	-2	380	300	459	1.53	0.62	0.00014	0.000955	0.15	0.26
BURPHP1_1392	1.53	0.61	0.000235	0.00151	CDS	-	uncharacterized membrane-anchored protein	1421599	1422909	1311	-2	371	293	448	1.53	0.61	0.000235	0.00151	0.56	0.1
BURPHK1_3113	1.53	0.61	0.000321	0.00198	CDS	-	Phytanoyl-CoA dioxygenase	3239581	3240777	1197	1	306	242	371	1.53	0.61	0.000321	0.00198	0.15	0.0907
BURPHK1_0208	1.53	0.61	0.00018	0.0012	CDS	-	protein of unknown function	210991	211170	180	1	233	185	282	1.53	0.61	0.00018	0.0012	2.6	2.94
BURPHP1_0642	1.53	0.62	0.00132	0.00666	CDS	-	hypothetical protein of unknown function	675751	676455	705	1	162	128	196	1.53	0.62	0.00132	0.00666	0.51	0.0435
BURPHK2_2494	1.53	0.61	0.00436	0.0182	CDS	-	molybdenum-pterin binding domain-containing protein	2502562	2502990	429	1	156	124	189	1.53	0.61	0.00436	0.0182	0.88	0.93
BURPHP1_1109	1.53	0.62	0.00459	0.019	CDS	-	Alpha/beta hydrolase BEM46	1130562	1131368	807	3	138	109	167	1.53	0.62	0.00459	0.019	0.35	1.19
BURPHP1_1646	1.53	0.61	0.00388	0.0166	CDS	-	ABC transporter, permease protein	1669596	1670732	1137	-3	131	103	158	1.53	0.61	0.00388	0.0166	0.00566	0.43
BURPHK2_1424	1.53	0.61	0.00217	0.0102	CDS	-	conserved protein of unknown function	1438367	1438804	438	-2	105	83	127	1.53	0.61	0.00217	0.0102	1.12	0.82
BURPHK2_2264	1.53	0.62	0.00769	0.0293	CDS	garD	(D)-galactarate dehydrogenase	2269582	2271129	1548	1	77	61	94	1.53	0.62	0.00769	0.0293	0.51	0.18
BURPHP2_0598	1.53	0.61	0.0334	0.0939	CDS	fixB	Protein fixB, Electron transfer flavoprotein, alpha subunit	507180	508304	1125	-3	69	55	84	1.53	0.61	0.0334	0.0939	0.0143	1.61
BURPHK2_2239	1.53	0.61	0.0178	0.0574	CDS	yagS	putative oxidoreductase with FAD-binding domain	2242978	2243979	1002	1	49	39	59	1.53	0.61	0.0178	0.0574	0.0982	0.0132
BURPHP1_1683	1.53	0.62	0.0224	0.0687	CDS	-	putative chemotaxis protein-glutamate methylesterase CheB-like	1708421	1709473	1053	-1	42	33	51	1.53	0.62	0.0224	0.0687	0.48	0.00357
BURPHK1_1804	1.53	0.62	0.0272	0.0802	CDS	-	glycosyl transferase, group 1 family protein	1903257	1904354	1098	-2	31	24	38	1.53	0.62	0.0272	0.0802	0.69	0.54
BURPHP1_0426	1.53	0.61	0.0349	0.097	CDS	-	Citrate (Pro-3S)-lyase	444466	445443	978	-2	29	23	35	1.53	0.61	0.0349	0.097	0.35	0.0279
BURPHP1_1038	1.53	0.61	0.0737	0.17	CDS	xoxF	Methanol dehydrogenase subunit 1 (MDH large alpha subunit) (MEDH), XoxF-like	1058601	1060421	1821	-3	28	22	33	1.53	0.61	0.0737	0.17	0.79	0.21
BURPHP2_0419	1.53	0.61	0.053	0.13	CDS	-	conserved protein of unknown function	347757	348317	561	-3	22	17	26	1.53	0.61	0.053	0.13	0.62	0.2
BURPHK1_3116	1.53	0.61	0.0298	0.086	CDS	-	conserved protein of unknown function	3242507	3242773	267	-3	18	15	22	1.53	0.61	0.0298	0.086	0.41	1.08
BURPHK1_2658	1.53	0.61	0.12	0.25	CDS	-	Acyltransferase 3	2762596	2763741	1146	-1	18	14	22	1.53	0.61	0.12	0.25	0.13	0.16
BURPHK2_0823	1.53	0.62	0.0651	0.16	CDS	-	RND efflux system, outer membrane lipoprotein, NodT family	809002	810513	1512	-3	17	14	21	1.53	0.62	0.0651	0.16	1.11	0.32
BURPHP1_1330	1.53	0.61	0.0634	0.15	CDS	-	protein of unknown function	1374624	1374899	276	3	7.65	6.05	9.24	1.53	0.61	0.0634	0.15	0.4	1.14
BURPHP1_1509	1.53	0.62	0.19	0.34	CDS	-	protein of unknown function	1536810	1536986	177	-3	7.19	5.68	8.71	1.53	0.62	0.19	0.34	0.86	0.15
[truncated: 7,248 more rows]

## Sheet: CT DESEQ
Label	Type	foldChange	log2FoldChange	pval	padj	Name	Product	Begin	End	Length	Frame	baseMean	baseMeanA	baseMeanB	foldChange	log2FoldChange	pval	padj	resVarA	resVarB
[truncated: 5,915 more rows]

[truncated: 1 more sheets: RM DESEQ]
